# Supplementary material for: Improved de novo Assembly of the Achlorophyllous Orchid Gastrodia elata
Source: Front Genet. 2020 Nov 19;11:580568. doi: 10.3389/fgene.2020.580568 (PMC7711107; doi:10.3389/fgene.2020.580568)
Supplement: Supplementary file 2 [file Data_Sheet_2.xlsx]

## Sheet: Table S1
Supplementary Table 1: Statistics of genome clean data.
Insert Size (bp)	# Library	Reads Length (bp)	Total Data (Gb)	Sequence coverage (X)
169	2	100_100	166	120.464
300	2	100_100	172	124.819
374	1	100_100	44.23	32.0972
545	1	100_100	46	33.3817
753	1	100_100	36	26.1248
2000	1	90_90	7.12	5.16691
5000	1	90_90	6.48	4.70247
10000	1	90_90	5.24	3.80261
Total	10	-	483.07	350.559

## Sheet: Table S2
Supplementary Table 2: Statistics of transcriptome data
Sample	Insert_size	Raw_len	Reads_raw	Raw_data	Reads_clean	Base_clean	Clean_data	Mapped ratio (%)
	(bp)	(bp)		(Gb)			(Gb)
Flower	399	100_100	28248678	5.64974	25843498	4961951616	4.96	90.7
Tuber	350	100_100	39303881	7.86078	35384140	6793754880	6.79	67.1
Stem	318	100_100	14819393	2.96388	13370467	2567129664	2.56	93.8

## Sheet: Table S3
Supplementary Table 3: Statistics of assembly.
SOAP (K83+Gapcloser)	Contig Size (bp)	Number	Scaffold Size (bp)	Number
N90	22552	11005	288578	775
N80	45090	7626	653838	520
N70	65820	5591	945200	377
N60	86971	4120	1256287	275
N50	110035	2981	1641475	198
Total Size	1114830340	-	1125108088	-
Total Number (>=1kb)	-	29080	-	9342
Total Number (>=10kb)	-	14091	-	2133

## Sheet: Table S4
Supplementary Table 4: Assembly completeness evaluation by reads mapping.
Insert size (bp)	# Total reads	# Mapped reads	Mapped ratio (%)
169	366521790	342942729	93.57
374	200718557	185999605	92.67
753	254002207	239066722	94.12

## Sheet: Table S5
Supplementary Table 5: TEs Content in the Assembled Gastrodia elata Genome.
Type	Repbase TEs		TE proteins		De novo		Combined TEs
	Length (bp)	% in genome	Length (bp)	% in genome	Length (bp)	% in genome	Length (bp)	% in genome
DNA	15350822	1.36	2547724	0.23	76873585	6.83	84138889	7.49
LINE	39106510	3.47	17746308	1.58	26927562	2.39	69818101	6.2
SINE	44725	0.003	-	-	229293	0.02	271745	0.02
LTR	90161543	8.01	121829764	10.83	659703278	58.63	674504364	59.95
Other	12187	0.001	-	-	-	-	12187	0.001
Satellite	-	-	-	-	2077746	0.18	853123	0.06
Simple repeat	-	-	-	-	996860	0.09	22799048	1.58
Low complexity	-	-	-	-	-	-	46969850	3.25
Unknown	-	-	1833	0.00016	16854465	1.5	16856298	1.5
Total	139073500	12.36	142116008	12.63	744852096	66.2	768866548	68.34
Note: Repbase TEs: the result of RepeatMasker based on Repbase; TE proteins: the result of RepeatProteinMask based on Repbase; RepeatMasker: de novo finding repeats (Reaptmodeler); Combined: combine the results of Repbase TEs and TE proteins.

## Sheet: Table S6
Supplementary Table 6: TEs Content (classified) in the Assembled Gastrodia elata Genome.
#Type	All	All	De novo (Number)	De novo	Known	Known
	(Number)	(Ratio)		(Ratio)	(Number)	(Ratio)
DNA_transposons	128958	11.401	79461	10.329	94086	11.42
DNA/CMC-EnSpm	64285	5.683	53257	6.923	31662	3.843
DNA/MULE-MuDR	8869	0.784	5497	0.715	6631	0.805
DNA/DNA	4660	0.412	0	0	7178	0.871
DNA/PIF-Harbinger	4995	0.442	3743	0.487	1956	0.237
DNA/hAT-Tip100	4146	0.367	1605	0.209	4166	0.506
DNA/hAT-Tag1	4380	0.387	3819	0.496	1024	0.124
DNA/P	3402	0.301	208	0.027	5169	0.627
DNA/hAT-Charlie	3716	0.329	2411	0.313	2553	0.31
DNA/others	3710	0.328	3903	0.507	0	0
DNA/TcMar-Fot1	2966	0.262	7	0.001	4624	0.561
DNA/CMC-Chapaev	2725	0.241	232	0.03	3944	0.479
DNA/MuDR	3030	0.268	2403	0.312	1237	0.15
DNA/CMC-Transib	2229	0.197	320	0.042	2855	0.347
DNA/hAT-Ac	2271	0.201	380	0.049	2603	0.316
DNA/Ginger	2028	0.179	0	0	3068	0.372
DNA/Maverick	2080	0.184	64	0.008	2673	0.324
DNA/Sola	1380	0.122	59	0.008	2361	0.287
DNA/hAT-hATm	1325	0.117	161	0.021	1817	0.221
DNA/hAT	1227	0.108	43	0.006	1979	0.24
DNA/TcMar-Pogo	1305	0.115	787	0.102	790	0.096
DNA/TcMar	501	0.044	42	0.005	685	0.083
DNA/Kolobok-T2	492	0.043	116	0.015	608	0.074
DNA/Novosib	394	0.035	3	0	814	0.099
DNA/TcMar-Stowaway	415	0.037	0	0	652	0.079
DNA/hAT-hATw	380	0.034	156	0.02	316	0.038
DNA/Academ	306	0.027	0	0	486	0.059
DNA/TcMar-ISRm11	294	0.026	0	0	498	0.06
DNA/CMC-Chapaev-3	290	0.026	0	0	438	0.053
DNA/PiggyBac	196	0.017	0	0	299	0.036
DNA/hAT-hAT5	145	0.013	18	0.002	197	0.024
DNA/Kolobok-Hydra	148	0.013	44	0.006	140	0.017
DNA/TcMar-Tc1	112	0.01	39	0.005	99	0.012
DNA/Harbinger	77	0.007	0	0	151	0.018
DNA/hAT-hobo	94	0.008	93	0.012	12	0.001
DNA/IS	65	0.006	0	0	65	0.008
DNA/MULE-NOF	56	0.005	18	0.002	55	0.007
DNA/TcMar-Tigge	41	0.004	0	0	50	0.006
DNA/hAT-Pegasus	36	0.003	0	0	51	0.006
DNA/hAT-Blackjack	30	0.003	0	0	33	0.004
DNA/TcMar-Tigger	23	0.002	0	0	29	0.004
DNA/En-Spm	20	0.002	0	0	20	0.002
DNA/IS4EU	18	0.002	15	0.002	3	0
DNA/Merlin	16	0.001	0	0	18	0.002
DNA/Kolobok	16	0.001	15	0.002	2	0
DNA/TcMar-IS630	16	0.001	0	0	16	0.002
DNA/TcMar-Tc2	8	0.001	2	0	11	0.001
DNA/PIF-ISL2EU	7	0.001	0	0	9	0.001
DNA/TcMar-ISRm1	8	0.001	0	0	8	0.001
DNA/Zator	7	0.001	1	0	6	0.001
DNA/hAT-hATx	4	0	0	0	4	0
DNA/TcMar-Mariner	3	0	0	0	3	0
DNA/MULE-F	2	0	0	0	3	0
DNA/TcMar-Sagan	2	0	0	0	3	0
DNA/TcMar-Tc4	2	0	0	0	3	0
DNA/TcMar-Ant1	1	0	0	0	3	0
DNA/P-Fungi	1	0	0	0	2	0
DNA/CMC-Mirage	1	0	0	0	1	0
DNA/TcMar-m44	1	0	0	0	1	0
DNA/hAT-Restless	1	0	0	0	1	0
DNA/hAT-Gulliver	0	0	0	0	1	0
Retrotransposons	720926	63.735	672236	87.382	257452	31.249
LINE/L2	24653	2.18	1098	0.143	47071	5.713
LINE/RTE-BovB	30131	2.664	22760	2.959	18748	2.276
LINE/L1	25285	2.235	17352	2.256	16533	2.007
LINE/R2	1510	0.133	54	0.007	1822	0.221
LINE/Penelope	1150	0.102	116	0.015	1704	0.207
LINE/Jockey	723	0.064	124	0.016	631	0.077
LINE/R1	607	0.054	0	0	707	0.086
LINE/CR1	216	0.019	64	0.008	227	0.028
LINE/L1-Tx1	124	0.011	14	0.002	170	0.021
LINE/I	107	0.009	66	0.009	74	0.009
LINE/DRE	65	0.006	0	0	84	0.01
LINE/Proto1	62	0.005	0	0	80	0.01
LINE/Rex-Babar	51	0.005	0	0	77	0.009
LINE/Dong-R4	31	0.003	0	0	41	0.005
LINE/RTE-X	24	0.002	0	0	31	0.004
LINE/CRE	21	0.002	12	0.002	10	0.001
LINE/Ambal	10	0.001	0	0	18	0.002
LINE/LOA	9	0.001	0	0	14	0.002
LINE/Tad1	9	0.001	0	0	10	0.001
LINE/LINE	7	0.001	0	0	9	0.001
LINE/Zorro	4	0	0	0	6	0.001
LINE/CR1-Zenon	4	0	0	0	4	0
LINE/RTE-RTE	3	0	0	0	5	0.001
LINE/RTE	2	0	0	0	3	0
LINE/CR1-L2	2	0	0	0	2	0
LINE/Proto2	1	0	0	0	2	0
LINE/I-Nimb	1	0	0	0	1	0
LINE/Odin	1	0	0	0	1	0
LTR/Gypsy	423133	37.408	432358	56.201	109190	13.253
LTR/others	110825	9.798	116694	15.169	0	0
LTR/Copia	91295	8.071	77703	10.1	40909	4.966
LTR/LTR	4070	0.36	0	0	14633	1.776
LTR/ERV1	1304	0.115	80	0.01	2024	0.246
LTR/Ngaro	1517	0.134	1263	0.164	417	0.051
LTR/Pao	1078	0.095	747	0.097	448	0.054
LTR/Caulimovirus	1013	0.09	921	0.12	128	0.016
LTR/ERVK	476	0.042	156	0.02	484	0.059
LTR/Caulimoviru	180	0.016	0	0	362	0.044
LTR/DIRS	155	0.014	125	0.016	46	0.006
LTR/ERVL	69	0.006	0	0	114	0.014
LTR/Gypsy-Cigr	22	0.002	0	0	58	0.007
LTR/Gypsy-Gmr1	33	0.003	29	0.004	11	0.001
LTR/Foamy	8	0.001	0	0	18	0.002
LTR/Lenti	6	0.001	0	0	7	0.001
LTR/ERVL-MaLR	4	0	0	0	5	0.001
LTR/Viper	3	0	0	0	5	0.001
LTR/ERV-Foamy	1	0	0	0	3	0
LTR/Gypsy-Troyka	1	0	0	0	3	0
LTR/Gypsy-Troyk	0	0	0	0	2	0
LTR/Tate	1	0	0	0	1	0
LTR/Delta	0	0	0	0	1	0
SINE/ID	655	0.058	500	0.065	190	0.023
SINE/B4	120	0.011	0	0	131	0.016
SINE/SINE	17	0.002	0	0	40	0.005
SINE/tRNA-Lys	24	0.002	0	0	25	0.003
SINE/tRNA-RTE	20	0.002	0	0	20	0.002
SINE/Salmon	17	0.002	0	0	17	0.002
SINE/MIR	11	0.001	0	0	11	0.001
SINE/C	9	0.001	0	0	10	0.001
SINE/tRNA-Glu	9	0.001	0	0	9	0.001
SINE/7SL	7	0.001	0	0	8	0.001
SINE/BovA	7	0.001	0	0	7	0.001
SINE/Deu	6	0.001	0	0	7	0.001
SINE/B2	3	0	0	0	6	0.001
SINE/tRNA-L2	4	0	0	0	5	0.001
SINE/tRNA-7SL	3	0	0	0	3	0
SINE/5S	2	0	0	0	3	0
SINE/tRNA-CR1	1	0	0	0	2	0
SINE/Alu	1	0	0	0	1	0
SINE/Mermaid	1	0	0	0	1	0
SINE/RTE	1	0	0	0	1	0
SINE/V	1	0	0	0	1	0
Others	281241	24.864	17611	2.289	472322	57.33
Other/Composite	2	0	0	0	3	0
RC/Helitron	2969	0.262	750	0.097	3824	0.464
Satellite	831	0.073	1033	0.134	0	0
Satellite/telo	12	0.001	15	0.002	0	0
TandemRepeat	261960	23.159	0	0	468494	56.866
Unknown	15467	1.367	15813	2.055	1	0

## Sheet: Table S7
Supplementary Table 7: General Statistics of Predicted Protein-coding Genes.
Gene set		Total	Single exon gene	cds length (bp)	mRNA length (bp)	Exons per gene	Exon length (bp)	Intron length (bp)
Homolog	Arabidopsis thaliana	25618	89568	911	7408	3.49	260	2602
	Oryza sativa	25042	79752	807	6362	3.18	253	2542
	Zea mays	23236	82713	896	7424	3.55	251	2550
	Apostasia shenzhenica	25618	89568	911	7408	3.49	260	2602
	Dendrobium catenatum	28617	96692	883	6622	3.37	261	2412
	Phalaenopsis equestris	30013	93384	780	5997	3.11	250	2470
Transcript		53, 349	307287	1259	16344	5.75	218	3169
Denovo	AUGUSTUS	34097	43568	1013	1544	1.89	534	593
	SNAP	43454	118672	657	678	3.85	176	2039
	GlimmerHMM	81913	252797	645	8234	3.08	209	3637
	Genescan	19079	54158	1142	9870	2.83	402	4747
EVM		24484	102078	1064	2939	4.12	257	2939

## Sheet: Table S8
Supplementary Table 8: Gene family statistics for 13 species.
gene_family_ID	total_gene_num	Gela	Pequ	Doff	Dcat	Ashe	Osat	Sbio	Bdis	Macu	Spol	Atha	Ptri	Vvin	spec_num
0	589	23	21	32	28	26	47	51	40	78	25	42	109	67	14
1	577	27	26	63	40	26	59	43	51	45	42	47	58	50	14
2	466	6	9	24	12	9	27	48	31	9	31	80	134	46	14
4	359	20	24	32	25	28	28	34	26	14	29	32	27	40	14
5	339	20	11	17	19	19	29	28	35	38	16	62	29	16	14
6	338	0	1	10	301	7	0	0	19	0	0	0	0	0	5
7	319	0	0	3	3	1	17	21	6	14	2	3	114	135	11
8	313	2	6	9	9	4	38	51	31	11	12	74	46	20	14
9	300	8	14	16	14	8	25	23	17	20	7	26	52	70	14
10	294	0	0	0	0	0	0	0	0	0	0	182	88	24	4
11	299	1	9	13	12	7	64	59	42	5	4	6	46	31	14
12	285	11	17	26	16	13	32	33	29	24	10	25	31	18	14
13	285	15	15	20	14	16	36	34	26	24	15	20	34	16	14
14	284	12	15	29	15	14	30	26	26	16	9	39	32	21	14
15	293	1	3	6	4	1	40	51	36	17	34	24	53	23	14
16	276	23	10	21	14	15	11	37	21	15	9	40	31	29	14
17	272	19	15	23	12	12	15	17	25	22	12	44	32	24	14
18	276	13	20	25	25	27	13	18	11	14	31	19	23	37	14
19	249	11	12	15	13	20	31	25	26	24	7	21	30	14	14
20	228	5	3	4	4	4	19	31	16	16	11	55	39	21	14
21	229	4	6	9	9	6	30	40	34	1	6	51	24	9	14
22	245	2	4	36	139	41	4	1	4	0	2	0	7	5	12
24	231	8	9	13	11	12	27	15	14	23	11	19	39	30	14
27	216	10	10	20	11	13	20	11	15	24	9	37	22	14	14
28	219	4	1	10	8	3	21	10	7	10	27	29	59	30	14
29	225	0	11	6	17	189	0	0	0	1	0	0	0	1	6
30	212	0	0	0	0	0	17	13	21	13	38	76	17	17	9
31	209	11	5	14	10	10	27	26	22	16	15	21	19	13	14
32	207	11	10	21	12	11	12	26	19	22	8	27	19	9	14
33	207	11	7	11	8	8	18	24	15	16	9	53	16	11	14
34	202	5	7	5	4	8	21	20	17	13	3	52	30	17	14
35	214	0	0	17	91	1	0	0	0	0	0	0	105	0	4
36	210	1	208	0	1	0	0	0	0	0	0	0	0	0	3
37	0	0	0	0	0	0	0	0	0	0	0	0	0	0	1
38	202	0	0	0	0	0	58	86	58	0	0	0	0	0	3
39	191	5	10	11	8	5	32	33	31	14	3	15	17	7	14
40	192	7	10	11	11	9	15	23	22	19	11	16	23	15	14
41	194	6	7	8	10	7	15	17	23	16	7	55	15	8	14
42	199	0	0	0	0	197	0	2	0	0	0	0	0	0	2
43	199	0	0	0	0	199	0	0	0	0	0	0	0	0	1
44	191	0	0	0	0	0	2	0	2	0	0	0	187	0	4
45	178	11	10	10	10	5	14	16	11	20	6	29	23	13	14
46	178	9	7	12	10	9	10	16	12	22	4	40	16	11	14
47	181	1	1	10	3	1	17	11	8	1	1	51	57	19	14
48	175	8	8	13	9	9	16	14	16	14	10	20	27	11	14
49	176	5	4	10	6	5	17	20	13	14	6	22	30	24	14
50	179	2	171	0	0	4	0	0	0	1	1	0	0	0	5
51	169	6	7	11	8	10	19	17	13	17	8	30	14	9	14
52	170	5	7	11	10	9	18	24	19	16	4	13	19	15	14
53	171	8	8	13	12	11	9	10	10	26	8	27	18	11	14
54	172	4	8	7	8	7	8	11	8	4	1	33	59	14	14
55	176	0	176	0	0	0	0	0	0	0	0	0	0	0	1
56	167	6	11	14	12	9	26	18	15	15	6	14	12	9	14
57	169	0	0	0	0	0	0	0	0	0	0	152	17	0	2
58	161	6	7	10	8	8	5	10	12	21	6	42	18	8	14
59	158	9	7	12	9	5	18	15	10	17	10	7	22	17	14
60	156	7	7	14	10	8	11	13	13	17	5	23	15	13	14
61	149	6	2	3	2	2	14	19	13	11	2	19	15	41	14
62	150	4	4	4	5	6	20	25	23	11	4	17	17	10	14
63	151	6	6	8	8	5	19	13	12	2	7	8	39	18	14
64	149	9	8	7	11	11	15	12	13	25	4	14	11	9	14
65	154	0	0	0	0	0	0	1	1	0	0	152	0	0	3
66	149	6	9	10	9	6	12	14	13	18	7	25	12	8	14
67	148	6	4	8	6	6	11	13	11	10	6	41	16	10	14
68	151	2	1	2	1	2	14	36	8	2	1	38	20	24	14
69	148	0	0	8	5	2	17	6	4	4	9	0	30	63	11
70	143	8	7	9	9	6	11	10	11	15	7	23	16	11	14
71	140	5	3	15	9	5	19	18	15	10	7	13	10	11	14
72	140	6	2	5	4	8	17	13	9	18	5	28	16	9	14
73	140	5	5	7	7	6	12	8	12	19	6	32	14	7	14
74	135	0	0	6	4	0	29	27	14	7	3	1	30	14	11
75	143	0	0	0	0	143	0	0	0	0	0	0	0	0	1
76	137	8	7	10	7	6	11	14	10	17	8	17	14	8	14
77	137	5	4	8	6	6	19	15	11	9	5	25	14	10	14
78	136	2	10	8	8	7	7	14	5	5	0	18	32	20	13
79	132	6	10	14	10	7	12	8	7	14	6	10	15	13	14
80	134	7	8	7	8	7	13	10	11	15	9	18	13	8	14
81	137	6	5	10	9	10	11	13	10	18	7	16	14	8	14
82	135	0	0	0	0	0	0	1	1	0	0	131	0	2	4
83	132	5	7	6	6	3	16	21	14	10	5	20	14	5	14
84	129	6	6	9	6	5	9	12	9	23	5	22	11	6	14
85	133	0	107	11	15	0	0	0	0	0	0	0	0	0	3
86	1	0	0	0	1	0	0	0	0	0	0	0	0	0	2
87	129	11	6	3	6	6	9	13	12	16	6	22	14	5	14
88	131	0	1	5	3	1	4	1	1	4	22	47	3	39	12
89	124	6	2	6	7	5	9	9	9	21	9	10	21	10	14
90	127	6	7	5	6	8	12	14	14	14	4	16	13	8	14
91	127	5	5	9	9	4	9	8	11	13	4	25	19	6	14
92	125	5	6	3	5	3	11	16	15	10	7	13	9	22	14
93	122	6	9	8	7	7	12	13	13	7	7	17	9	7	14
94	10	0	0	0	1	0	0	1	1	0	0	2	3	2	7
95	119	5	7	9	6	7	10	9	9	13	4	10	16	14	14
96	124	5	3	6	7	6	14	15	10	16	5	22	10	5	14
97	128	0	0	0	0	0	0	0	0	0	0	125	2	1	3
98	128	0	128	0	0	0	0	0	0	0	0	0	0	0	1
99	126	5	5	5	4	4	10	37	13	7	1	10	14	11	14
100	123	6	3	11	5	5	10	10	11	9	3	30	13	7	14
101	126	2	2	5	16	2	18	21	24	29	7	0	0	0	10
102	126	0	115	6	5	0	0	0	0	0	0	0	0	0	3
103	120	3	3	4	4	4	12	15	11	15	8	19	15	7	14
104	125	0	0	0	0	125	0	0	0	0	0	0	0	0	1
105	122	1	1	1	1	1	15	24	9	0	1	30	29	9	13
106	117	7	6	6	7	6	8	11	12	10	5	24	9	6	14
107	116	7	5	6	8	7	9	14	10	7	6	16	16	5	14
108	116	4	6	11	8	7	10	9	7	12	4	18	11	9	14
109	119	6	4	11	10	9	9	9	8	13	10	21	5	4	14
110	116	3	2	6	3	5	33	23	22	2	3	3	6	5	14
111	120	0	2	0	6	111	0	0	0	1	0	0	0	0	4
112	108	3	3	8	5	3	9	5	4	4	1	0	37	26	13
113	117	4	5	6	4	3	26	22	18	7	3	6	10	3	14
114	116	1	3	2	3	1	10	9	17	5	4	57	2	2	14
115	119	0	0	116	3	0	0	0	0	0	0	0	0	0	2
116	114	2	3	8	7	6	16	13	13	9	3	12	14	8	14
117	118	0	7	59	28	12	0	0	9	2	0	0	0	1	7
118	113	3	5	4	5	7	10	10	9	11	5	24	13	7	14
119	111	5	6	8	5	7	9	10	12	11	7	11	14	6	14
120	114	0	2	5	5	0	16	14	13	9	1	1	13	35	12
121	110	4	7	9	5	6	8	12	7	10	1	21	11	9	14
122	109	3	4	6	5	5	12	9	11	19	5	10	15	5	14
123	109	6	3	9	5	4	9	11	9	6	6	16	20	5	14
124	113	0	0	29	1	0	0	0	0	0	0	0	83	0	3
125	107	7	6	7	6	6	13	7	8	11	6	12	11	7	14
126	112	1	22	7	61	4	2	1	0	13	1	0	0	0	9
127	105	4	3	2	3	5	12	11	12	17	5	14	10	7	14
128	111	0	88	2	19	2	0	0	0	0	0	0	0	0	4
129	103	6	3	6	6	4	14	9	9	10	6	4	14	12	14
130	105	5	4	4	5	6	5	5	8	12	5	23	16	7	14
131	100	14	7	6	7	6	10	9	13	1	9	10	1	7	14
132	104	4	4	6	6	4	13	13	10	12	5	12	9	6	14
133	103	3	0	2	1	2	27	14	12	4	11	0	12	15	12
134	106	0	99	1	4	1	0	0	0	0	1	0	0	0	6
135	102	8	5	6	9	7	2	9	1	7	1	1	8	38	14
136	96	8	6	8	7	8	6	9	7	6	8	10	7	6	14
137	102	4	5	6	5	2	9	9	10	8	3	26	10	5	14
138	100	2	3	14	7	3	0	3	3	2	1	23	12	27	13
139	102	0	0	0	0	0	3	1	5	4	17	42	3	27	8
140	102	0	2	8	4	3	1	1	4	0	0	0	79	0	8
141	101	0	0	1	1	97	0	0	0	0	0	0	2	0	4
142	101	0	101	0	0	0	0	0	0	0	0	0	0	0	1
143	100	0	0	0	0	0	1	0	1	0	0	94	4	0	4
144	94	1	3	7	14	4	0	2	1	13	4	13	16	16	13
145	96	5	6	8	7	5	8	8	10	8	5	14	7	5	14
146	93	4	6	4	5	4	8	8	7	9	5	13	13	7	14
147	94	5	3	4	3	3	9	7	7	10	2	26	9	6	14
148	98	0	11	3	8	0	1	1	0	0	0	2	72	0	7
149	86	1	2	3	2	3	7	8	7	7	7	11	18	10	14
150	95	2	5	10	8	2	4	7	12	2	6	11	10	16	14
151	93	6	2	3	3	5	11	8	10	7	6	17	10	5	14
152	72	3	2	3	3	5	1	1	13	13	7	1	18	2	14
153	90	4	2	5	4	2	7	9	6	12	6	14	13	6	14
154	92	5	4	6	4	5	8	8	5	12	4	13	12	6	14
155	93	3	3	6	6	5	8	8	7	11	2	23	8	3	14
156	85	0	0	0	0	0	0	0	0	0	85	0	0	0	2
157	92	4	4	7	4	4	6	5	3	13	6	14	16	6	14
158	89	1	3	2	4	3	10	11	13	5	3	31	0	3	13
159	91	3	6	6	7	6	3	4	4	12	4	22	9	5	14
160	90	3	2	4	3	3	10	15	8	6	3	12	15	6	14
161	94	0	0	3	4	3	10	5	6	3	5	0	16	39	10
162	89	4	5	7	6	6	6	7	6	11	5	12	9	5	14
163	90	1	1	1	2	2	11	26	15	6	6	11	4	4	14
164	88	2	2	4	4	2	16	6	6	6	8	5	13	14	14
165	93	0	0	0	0	0	0	0	0	0	1	0	89	3	3
166	88	7	4	4	6	4	1	2	2	11	5	21	12	9	14
167	88	2	3	8	5	5	12	9	8	7	5	14	6	4	14
168	92	0	1	13	9	0	5	1	2	5	0	6	36	14	10
169	92	0	0	88	4	0	0	0	0	0	0	0	0	0	2
170	88	4	4	5	5	5	5	5	6	7	4	25	9	4	14
171	88	4	4	5	5	5	7	5	6	9	4	13	13	8	14
172	91	15	1	18	30	25	1	0	0	1	0	0	0	0	7
173	82	0	0	0	0	0	3	2	1	0	2	30	29	15	8
174	87	9	4	5	5	3	7	13	11	3	1	10	12	4	14
175	89	3	3	5	4	2	10	8	13	9	4	19	6	3	14
176	88	3	4	5	4	4	12	6	9	9	4	15	8	5	14
177	85	3	2	4	3	3	3	7	7	9	2	23	14	5	14
178	85	2	4	5	3	3	6	6	6	4	3	21	16	6	14
179	83	3	2	5	5	3	10	11	9	9	4	11	5	6	14
180	82	4	4	3	4	5	9	8	8	9	4	10	10	4	14
181	85	2	5	4	4	4	7	6	3	3	15	7	13	12	14
182	83	4	5	3	4	5	4	4	6	7	4	19	12	6	14
183	81	3	5	4	4	5	6	8	11	10	5	8	7	5	14
184	83	4	4	3	3	4	11	12	9	10	5	6	7	5	14
185	83	3	2	4	4	4	9	5	5	10	3	15	15	4	14
186	81	4	7	7	6	4	6	6	6	10	4	7	9	5	14
187	85	0	1	3	1	1	7	20	8	2	0	18	17	7	11
188	81	2	1	6	2	1	4	6	12	8	1	7	17	14	14
189	85	0	81	0	1	3	0	0	0	0	0	0	0	0	3
190	80	4	5	7	4	3	8	9	10	4	2	15	5	4	14
191	84	0	0	0	0	0	0	0	1	0	0	80	3	0	3
192	82	5	7	5	5	7	4	5	4	12	4	12	8	4	14
193	81	4	5	6	4	5	6	5	5	12	4	11	9	5	14
194	79	2	2	2	2	5	12	9	8	8	3	5	5	16	14
195	84	0	83	1	0	0	0	0	0	0	0	0	0	0	2
196	78	2	7	7	3	5	7	11	10	2	4	5	6	9	14
197	81	1	3	3	4	3	11	13	8	8	5	10	7	5	14
198	83	4	3	0	3	2	4	21	5	0	0	18	18	5	10
199	79	7	3	4	3	5	5	6	6	6	3	18	8	5	14
200	80	3	3	7	4	3	7	7	7	10	6	11	10	2	14
201	74	3	3	3	2	4	5	3	3	4	10	6	16	12	14
202	78	4	4	5	4	4	4	8	9	10	4	7	10	5	14
203	82	0	77	0	5	0	0	0	0	0	0	0	0	0	2
204	0	0	0	0	0	0	0	0	0	0	0	0	0	0	1
205	78	3	5	5	6	4	6	5	4	16	3	10	6	5	14
206	81	0	2	2	8	7	1	2	5	0	0	8	46	0	9
207	78	6	4	5	4	4	10	6	6	8	4	11	7	3	14
208	79	3	2	3	2	2	8	13	10	4	2	20	6	4	14
209	76	5	3	5	4	5	8	7	6	9	4	6	8	6	14
210	78	2	4	3	3	2	2	7	13	4	2	28	4	4	14
211	76	3	3	4	3	4	7	8	7	9	4	12	8	4	14
212	77	2	3	5	5	4	4	6	6	11	6	11	8	6	14
213	76	3	3	5	3	3	8	12	5	8	3	9	10	4	14
214	76	9	3	3	4	4	6	8	4	7	6	7	8	7	14
215	78	3	3	4	4	6	6	13	7	7	3	12	8	2	14
216	76	2	4	5	5	4	8	6	6	11	4	7	8	6	14
217	77	4	2	4	3	2	9	7	6	9	3	18	6	4	14
218	73	2	2	6	3	4	5	5	4	11	3	10	11	7	14
219	75	5	4	7	6	7	6	6	6	12	3	5	4	4	14
220	75	4	2	4	3	3	4	10	6	8	3	17	7	4	14
221	76	3	5	4	4	3	7	8	6	14	3	9	6	4	14
222	79	2	3	8	9	2	3	4	1	11	0	0	11	25	11
223	0	0	0	0	0	0	0	0	0	0	0	0	0	0	1
224	77	1	2	3	3	4	5	15	7	8	1	11	9	8	14
225	76	3	4	3	5	5	8	7	6	9	3	14	6	3	14
226	74	3	2	4	4	4	9	7	11	8	3	9	6	4	14
227	73	4	4	2	4	4	5	5	5	10	3	14	8	5	14
228	73	3	3	5	5	5	5	4	5	12	5	6	8	7	14
229	67	2	6	4	6	2	4	3	2	4	4	10	9	11	14
230	77	0	0	0	0	0	0	0	0	0	0	75	2	0	2
231	68	2	2	2	2	1	3	4	7	15	1	13	7	9	14
232	72	3	7	4	7	3	5	3	3	11	1	10	8	7	14
233	72	2	3	5	4	4	4	7	6	7	3	13	10	4	14
234	73	3	3	3	4	3	5	7	6	9	4	11	10	5	14
235	74	2	3	3	2	2	6	7	7	10	4	12	8	8	14
236	73	2	3	6	5	4	5	6	6	12	5	8	6	5	14
237	73	4	5	5	4	4	8	6	7	7	5	8	6	4	14
238	73	4	6	6	6	6	6	4	6	5	2	8	10	4	14
239	72	3	3	4	4	5	5	6	5	8	5	12	7	5	14
240	73	3	4	1	3	3	6	5	12	7	3	9	13	4	14
241	72	4	3	4	5	5	5	4	3	12	5	4	12	6	14
242	70	4	3	4	3	2	7	14	8	4	4	9	5	3	14
243	71	3	3	3	3	4	6	4	4	6	5	13	13	4	14
244	70	4	5	4	3	2	5	17	5	3	2	10	5	5	14
245	71	4	3	2	5	3	8	9	6	9	3	7	8	4	14
246	71	2	2	2	2	3	8	8	8	6	4	12	9	5	14
247	72	2	3	2	3	3	9	8	6	5	2	19	6	4	14
248	70	2	4	3	2	4	8	6	5	8	4	10	9	5	14
249	71	2	2	1	1	1	4	8	4	5	2	32	5	4	14
250	71	4	5	2	3	4	6	7	7	7	4	8	10	4	14
251	70	3	4	4	4	5	5	4	6	9	4	10	8	4	14
252	70	5	2	5	5	5	5	5	4	10	3	6	10	5	14
253	69	3	3	4	4	4	7	8	9	7	4	7	6	3	14
254	61	0	0	1	1	0	1	7	3	1	0	37	4	6	10
255	69	3	3	3	3	4	10	6	4	9	3	7	9	5	14
256	71	6	6	12	10	1	7	20	8	1	0	0	0	0	10
257	72	0	0	0	0	0	0	72	0	0	0	0	0	0	1
258	68	1	4	7	6	5	7	12	5	7	1	2	8	3	14
259	68	3	3	5	3	2	8	10	6	6	3	11	4	4	14
260	70	1	3	1	2	2	8	20	5	2	0	4	13	9	13
261	67	3	3	3	5	4	8	6	6	6	5	5	8	5	14
262	69	3	4	4	4	3	6	5	7	8	4	12	6	3	14
263	70	58	0	1	1	1	2	1	1	1	1	1	1	1	13
264	67	1	4	19	5	4	3	5	3	1	2	8	10	2	14
265	67	1	3	2	4	3	7	9	12	3	5	9	5	4	14
266	69	2	4	4	4	2	7	3	3	8	2	12	14	4	14
267	69	2	3	2	4	5	6	3	6	11	3	11	9	4	14
268	71	0	66	0	4	1	0	0	0	0	0	0	0	0	3
269	68	1	1	2	1	2	5	7	4	4	3	22	11	5	14
270	69	4	4	4	4	4	4	5	4	7	3	16	7	3	14
271	67	0	3	2	3	3	8	6	6	2	2	13	13	6	13
272	67	4	3	4	4	4	5	8	6	5	4	8	7	5	14
273	68	1	2	5	4	3	4	6	3	10	1	15	10	4	14
274	65	0	1	2	3	2	7	16	14	2	2	4	3	9	13
275	67	4	3	2	2	3	2	9	6	5	3	17	7	4	14
276	67	6	5	9	9	5	3	6	2	3	0	0	12	7	12
277	70	0	0	0	0	0	0	0	0	0	0	0	70	0	1
278	67	2	1	1	2	2	3	3	3	9	3	21	10	7	14
279	67	5	3	5	4	4	5	8	9	2	1	16	2	3	14
280	66	3	2	2	3	3	6	8	5	5	2	8	12	7	14
281	54	2	8	15	9	7	0	1	1	2	2	2	2	3	13
282	67	2	3	2	2	2	7	7	10	6	1	12	9	4	14
283	67	3	3	5	5	3	7	7	6	6	4	10	5	3	14
284	67	2	2	5	3	3	6	7	5	5	3	13	8	5	14
285	69	4	5	0	6	6	9	4	4	0	5	5	13	8	11
286	66	5	4	6	4	4	3	6	4	6	4	9	8	3	14
287	66	2	2	3	3	3	14	6	7	6	3	9	5	3	14
288	61	3	5	5	5	5	2	6	0	2	4	8	8	8	13
289	66	2	3	5	3	3	5	6	5	8	4	9	8	5	14
290	64	2	2	11	8	4	3	4	3	1	0	9	12	5	13
291	66	2	4	5	5	4	4	3	3	6	2	19	6	3	14
292	68	0	1	2	5	0	0	0	0	0	0	0	60	0	4
293	66	3	3	2	2	3	3	7	5	5	2	28	2	1	14
294	62	3	3	4	2	4	3	7	5	5	3	18	3	2	14
295	66	4	4	2	3	2	7	5	4	6	1	10	13	5	14
296	62	3	3	4	3	3	6	6	7	3	3	11	7	3	14
297	63	4	4	4	3	4	3	5	6	5	5	10	6	4	14
298	64	4	2	3	1	3	6	9	7	8	3	5	9	4	14
299	61	3	3	2	2	5	5	8	4	5	3	6	10	5	14
300	64	5	3	4	4	3	4	4	4	9	4	8	9	3	14
301	64	3	3	3	3	3	10	4	3	9	3	8	8	4	14
302	62	3	3	3	3	2	4	4	3	5	5	12	7	8	14
303	63	3	2	4	4	3	9	5	3	10	1	6	9	4	14
304	63	3	2	3	4	3	4	6	8	4	3	13	7	3	14
305	66	66	0	0	0	0	0	0	0	0	0	0	0	0	1
306	62	3	3	8	3	4	6	4	4	5	3	9	7	3	14
307	61	2	4	2	5	5	6	5	4	7	4	7	6	4	14
308	63	1	2	4	2	3	7	6	4	4	2	21	5	2	14
309	57	1	1	4	2	6	5	9	4	1	0	21	1	2	13
310	63	6	2	4	3	3	10	4	4	7	3	7	6	4	14
311	63	2	3	9	4	6	6	8	4	5	2	4	5	5	14
312	61	4	3	7	7	1	4	4	2	0	1	15	7	6	13
313	63	3	4	5	4	2	3	3	5	5	2	13	10	4	14
314	62	3	3	6	3	4	9	4	3	8	2	5	8	4	14
315	63	1	3	3	2	2	6	6	4	6	2	14	7	7	14
316	62	3	1	2	2	2	9	6	10	5	1	9	8	4	14
317	64	3	3	2	3	1	2	8	5	1	5	6	9	16	14
318	61	4	4	3	3	4	6	4	4	8	3	5	8	5	14
319	59	1	0	1	1	0	11	12	9	2	2	10	6	4	12
320	60	3	4	4	4	3	4	6	6	8	4	5	7	2	14
321	63	3	2	2	2	2	9	6	6	6	1	16	5	3	14
322	62	2	3	2	3	3	7	8	5	7	2	11	6	3	14
323	61	4	4	5	5	3	3	4	4	7	4	9	5	4	14
324	62	1	4	5	5	2	3	5	5	5	11	1	10	5	14
325	63	3	3	3	3	4	9	7	9	4	2	7	5	4	14
326	63	2	1	3	5	4	9	8	5	7	6	3	4	6	14
327	62	2	1	2	3	1	7	12	6	5	1	12	8	2	14
328	60	2	2	4	3	2	7	8	5	4	4	8	7	4	14
329	60	3	3	4	2	3	3	3	5	5	3	16	7	3	14
330	61	2	3	3	3	2	6	7	9	8	3	7	5	3	14
331	60	3	1	4	2	2	8	3	4	7	3	9	10	4	14
332	59	3	3	6	5	3	3	4	6	5	3	9	5	4	14
333	60	2	2	1	2	3	4	6	7	4	3	16	6	4	14
334	60	3	4	4	4	3	6	6	6	5	3	8	5	3	14
335	62	3	1	4	2	0	6	9	5	2	0	10	13	7	12
336	61	2	2	4	4	3	7	7	5	6	3	12	4	2	14
337	61	2	3	4	3	3	4	2	2	3	1	11	8	15	14
338	61	3	2	3	2	2	5	5	3	4	4	7	19	2	14
339	62	1	0	3	7	23	0	0	0	0	0	0	28	0	6
340	60	3	5	5	5	3	4	5	5	9	3	5	5	3	14
341	59	3	3	5	4	3	5	6	4	5	3	8	7	3	14
342	61	1	1	1	1	1	8	7	8	2	9	11	9	2	14
343	60	2	3	8	3	6	7	6	4	5	1	7	5	3	14
344	60	4	2	5	2	4	5	5	4	5	2	11	7	4	14
345	58	2	1	2	2	1	6	7	4	9	4	10	5	5	14
346	59	2	5	4	2	2	5	5	2	6	2	8	10	6	14
347	59	2	3	4	4	2	5	5	5	9	4	7	5	4	14
348	59	3	2	2	3	4	4	4	3	10	3	7	9	5	14
349	60	2	4	3	5	3	5	3	4	7	2	13	6	3	14
350	57	2	2	3	2	4	3	4	4	5	4	14	7	3	14
351	58	3	2	3	3	3	4	4	6	6	3	10	7	4	14
352	59	3	3	4	4	2	2	3	4	5	3	13	6	7	14
353	57	1	1	0	1	1	3	4	3	3	0	18	8	14	12
354	58	1	1	3	2	2	7	6	6	6	1	2	13	8	14
355	60	3	4	3	4	5	2	3	2	5	8	12	5	4	14
356	60	1	4	6	5	7	9	7	5	1	3	0	5	7	13
357	0	0	0	0	0	0	0	0	0	0	0	0	0	0	1
358	59	1	1	1	1	2	6	14	5	3	1	7	7	10	14
359	58	2	2	3	2	1	1	6	6	1	1	26	5	2	14
360	58	4	3	3	3	2	11	7	4	3	2	9	5	2	14
361	57	3	3	7	4	2	2	2	2	10	4	8	8	2	14
362	59	3	3	3	3	3	4	4	5	6	2	12	8	3	14
363	57	2	3	6	4	3	4	2	3	6	4	8	9	3	14
364	58	2	3	0	1	4	3	3	6	8	2	12	9	5	13
365	55	2	0	4	5	4	5	11	6	3	2	5	5	3	13
366	57	2	4	5	5	2	3	3	2	5	1	10	10	5	14
367	58	3	4	3	4	4	3	6	5	4	2	8	8	4	14
368	60	0	0	0	0	0	14	17	11	18	0	0	0	0	4
369	60	0	0	1	0	0	0	0	0	0	58	0	1	0	3
370	58	3	2	7	3	3	6	4	4	7	1	11	5	2	14
371	57	4	2	3	3	2	5	5	4	5	4	11	6	3	14
372	55	3	3	4	3	3	3	6	4	4	4	7	7	4	14
373	57	2	2	3	3	3	5	5	5	3	2	10	11	3	14
374	59	0	0	0	0	0	0	0	0	0	0	59	0	0	1
375	58	1	1	2	1	1	4	5	3	7	2	17	5	9	14
376	55	3	3	2	3	2	8	4	8	6	3	4	5	4	14
377	56	2	4	3	4	4	4	5	6	5	3	6	6	4	14
378	57	4	1	8	5	2	5	9	4	4	3	2	7	3	14
379	55	3	3	4	3	3	4	7	6	3	2	9	4	4	14
380	59	0	49	2	8	0	0	0	0	0	0	0	0	0	3
381	57	2	2	1	2	3	4	3	4	5	4	14	9	4	14
382	57	3	2	4	3	3	4	5	8	9	2	8	4	2	14
383	55	1	1	2	1	2	9	4	4	2	3	14	10	2	14
384	57	2	1	1	1	1	6	5	7	9	3	12	6	3	14
385	57	2	1	3	2	2	5	8	3	4	0	12	8	7	13
386	56	3	2	2	2	1	7	6	6	11	3	5	3	5	14
387	57	1	2	2	2	2	6	8	3	8	2	12	7	2	14
388	56	1	2	2	2	2	7	10	7	5	2	8	6	2	14
389	55	2	3	4	3	4	6	5	4	4	4	8	5	3	14
390	56	3	3	5	4	4	6	5	4	6	2	2	8	4	14
391	55	1	2	2	4	3	6	6	4	6	2	5	12	2	14
392	55	4	5	6	3	5	2	2	3	6	2	9	6	2	14
393	56	2	3	4	4	2	4	3	4	4	12	6	6	2	14
394	55	2	3	3	3	2	4	7	4	3	3	8	8	5	14
395	57	1	3	4	3	1	3	4	3	6	1	4	6	18	14
396	58	0	0	0	0	58	0	0	0	0	0	0	0	0	1
397	55	5	2	1	3	2	4	5	7	3	2	14	4	3	14
398	55	2	3	2	2	2	6	6	8	5	2	9	4	4	14
399	55	3	2	2	2	2	8	9	4	10	2	2	4	5	14
400	54	2	3	3	3	2	8	4	5	6	3	7	5	3	14
401	56	3	3	5	4	2	4	6	2	4	0	10	6	7	13
402	56	2	3	4	4	2	7	4	3	6	3	11	5	2	14
403	55	2	3	4	4	3	6	5	4	3	1	11	4	5	14
404	57	0	0	0	0	0	0	0	0	0	0	0	52	5	2
405	55	1	2	1	2	1	1	10	1	6	0	18	10	2	13
406	54	4	4	5	3	4	5	7	5	4	2	3	4	4	14
407	54	3	2	3	4	2	5	4	3	5	3	10	7	3	14
408	41	0	1	1	1	1	2	5	2	1	0	6	11	10	12
409	52	1	2	4	4	3	2	6	4	4	3	11	4	4	14
410	51	2	0	0	0	0	6	8	4	4	0	14	10	3	9
411	55	1	2	3	2	2	12	11	6	3	1	4	5	3	14
412	55	4	3	4	3	2	4	4	4	2	1	8	13	3	14
413	53	2	4	3	3	2	3	5	3	3	3	9	8	5	14
414	55	2	1	1	2	3	5	8	7	6	1	14	3	2	14
415	56	0	0	0	0	0	0	0	0	0	0	8	25	23	3
416	55	1	1	2	2	1	4	11	5	4	1	19	2	2	14
417	53	0	5	7	5	1	2	2	3	4	2	6	8	8	13
418	56	2	9	6	3	11	5	14	2	3	1	0	0	0	10
419	56	0	6	4	1	0	0	0	0	0	0	0	0	45	4
420	0	0	0	0	0	0	0	0	0	0	0	0	0	0	1
421	52	3	2	5	2	4	3	3	3	8	4	6	5	4	14
422	52	6	1	2	3	3	2	6	7	0	5	5	7	5	13
423	54	2	4	5	4	3	5	7	2	10	2	7	1	2	14
424	52	4	2	3	3	6	3	4	5	5	2	4	6	5	14
425	52	2	1	3	3	2	6	4	5	5	1	10	6	4	14
426	53	4	5	8	7	4	4	5	5	3	1	2	4	1	14
427	53	1	2	1	2	2	4	5	2	6	3	10	11	4	14
428	54	3	4	4	4	2	4	4	5	4	3	9	6	2	14
429	54	3	3	4	3	3	4	6	6	2	2	13	3	2	14
430	55	3	4	3	4	3	3	10	7	1	1	4	11	1	13
431	54	1	1	1	1	3	4	4	6	4	5	5	8	11	14
432	53	3	3	4	3	3	3	3	3	6	3	6	8	5	14
433	54	3	3	9	4	3	1	1	3	4	1	2	5	15	14
434	53	2	1	3	2	2	6	8	5	6	2	9	5	2	14
435	53	1	4	6	6	2	3	4	3	2	2	15	2	3	14
436	54	2	5	8	4	2	5	8	2	1	1	2	9	5	14
437	54	1	1	3	3	1	5	17	4	5	2	0	8	4	13
438	55	0	0	0	0	0	0	0	0	0	55	0	0	0	1
439	51	2	2	7	3	1	6	5	7	6	3	4	2	3	14
440	52	1	4	5	3	3	4	3	4	5	3	6	7	4	14
441	52	2	3	2	3	3	7	4	5	9	2	6	4	2	14
442	52	2	3	4	3	4	4	4	3	6	2	9	5	3	14
443	53	1	2	2	2	4	3	5	6	8	2	7	7	4	14
444	52	3	4	3	3	3	5	3	3	1	2	10	8	4	14
445	52	3	2	4	4	4	6	9	2	2	2	5	6	3	14
446	51	1	2	3	2	2	2	4	4	2	1	12	13	3	14
447	53	2	2	3	3	4	1	13	4	3	0	9	6	3	13
448	52	3	3	3	3	3	5	9	3	9	1	4	4	2	14
449	52	3	3	2	2	3	3	3	4	6	3	13	4	3	14
450	53	4	3	5	4	2	4	3	4	4	2	12	4	2	14
451	54	0	0	0	0	0	0	0	0	0	2	19	21	12	4
452	53	2	2	1	2	2	9	9	5	4	1	2	6	8	14
453	52	1	3	3	1	2	8	3	2	5	3	15	4	2	14
454	53	3	5	6	4	3	2	4	3	7	3	7	3	3	14
455	52	2	3	5	4	3	6	5	3	8	3	5	3	2	14
456	52	3	4	3	4	3	2	6	5	4	2	6	7	3	14
457	52	3	3	4	4	3	2	4	4	7	2	5	7	4	14
458	53	2	2	5	2	2	4	7	8	4	3	7	4	3	14
459	53	3	3	3	4	3	7	4	5	7	2	3	6	3	14
460	54	0	0	0	0	54	0	0	0	0	0	0	0	0	1
461	54	3	5	3	5	6	9	9	7	2	0	0	3	2	11
462	54	0	0	0	0	1	20	19	14	0	0	0	0	0	4
463	54	0	40	8	6	0	0	0	0	0	0	0	0	0	3
464	54	0	54	0	0	0	0	0	0	0	0	0	0	0	1
465	51	1	2	3	1	3	5	3	3	4	2	14	7	3	14
466	49	1	3	3	3	3	3	2	2	4	2	14	6	3	14
467	51	2	2	5	3	3	4	4	4	6	3	7	4	4	14
468	52	1	2	2	2	3	5	8	5	3	1	13	5	2	14
469	51	1	1	4	2	1	7	6	4	1	1	18	4	1	14
470	52	2	2	2	2	3	6	9	3	10	2	5	4	2	14
471	52	1	2	1	2	2	8	9	7	3	4	8	3	2	14
472	51	4	1	6	4	1	2	7	5	3	3	9	4	2	14
473	50	2	2	6	4	3	4	3	3	4	5	6	5	3	14
474	52	2	1	2	2	3	4	12	5	2	1	11	5	2	14
475	51	2	3	6	3	3	5	4	3	6	4	3	6	3	14
476	52	2	3	3	2	3	7	12	4	5	2	8	0	1	13
477	53	0	0	0	0	0	2	0	0	0	5	3	41	2	5
478	50	3	2	6	5	2	3	3	4	3	2	7	4	6	14
479	53	1	1	0	16	1	3	2	2	4	11	2	8	2	12
480	52	0	0	0	0	51	0	0	0	1	0	0	0	0	3
481	51	1	3	2	4	2	3	5	9	2	3	0	6	11	13
482	53	0	52	0	1	0	0	0	0	0	0	0	0	0	2
483	53	0	52	0	0	0	1	0	0	0	0	0	0	0	2
484	51	2	1	1	1	1	5	7	9	2	1	12	7	2	14
485	49	2	2	2	2	3	4	5	4	4	3	5	9	4	14
486	50	2	3	4	3	3	5	2	3	6	3	6	6	4	14
487	46	1	1	0	1	2	4	7	7	4	6	7	1	5	13
488	49	2	1	1	1	2	3	6	6	6	2	9	7	3	14
489	50	2	2	3	2	2	8	9	4	4	2	3	5	4	14
490	50	2	2	2	2	2	9	7	4	4	2	8	4	2	14
491	50	3	5	7	4	2	4	7	4	2	1	2	7	2	14
492	51	2	4	3	5	2	6	7	5	4	1	5	4	3	14
493	50	2	2	2	2	1	4	4	7	8	2	7	6	3	14
494	51	1	3	1	3	4	3	3	3	13	1	5	7	4	14
495	51	1	0	2	1	0	5	9	6	2	1	9	10	5	12
496	50	3	3	2	2	3	3	5	4	7	3	7	6	2	14
497	49	3	2	4	4	5	6	6	5	4	2	2	4	2	14
498	52	1	2	1	1	1	1	4	1	2	1	8	28	1	13
499	50	2	3	7	2	2	3	5	6	4	3	5	5	3	14
500	49	2	2	2	2	3	5	4	5	5	3	10	4	2	14
501	50	2	3	1	2	1	4	4	6	5	2	13	4	3	14
502	48	1	2	1	2	2	2	5	4	7	3	7	8	4	14
503	51	1	0	0	0	0	0	0	0	0	0	49	1	0	3
504	49	3	2	1	2	1	3	4	7	7	8	6	3	2	14
505	50	2	2	4	3	3	6	5	5	5	2	6	5	2	14
506	49	1	2	3	3	1	6	4	3	10	1	8	5	2	14
507	47	3	3	2	2	1	9	3	2	3	5	9	3	2	14
508	49	2	3	6	4	3	2	5	4	4	2	6	5	3	14
509	49	3	3	4	3	3	4	3	4	7	2	2	8	3	14
510	49	3	3	4	3	3	4	3	5	2	1	11	4	3	14
511	49	1	1	3	1	2	3	4	5	3	2	16	5	3	14
512	49	2	2	3	2	2	5	6	5	5	2	7	4	4	14
513	48	1	3	5	4	3	4	4	4	4	4	5	3	4	14
514	50	0	1	2	2	2	1	1	3	3	1	28	4	2	13
515	0	0	0	0	0	0	0	0	0	0	0	0	0	0	1
516	0	0	0	0	0	0	0	0	0	0	0	0	0	0	1
517	51	51	0	0	0	0	0	0	0	0	0	0	0	0	1
518	49	2	2	2	2	3	2	6	6	6	2	9	5	2	14
519	49	2	2	2	3	1	3	2	2	4	1	15	11	1	14
520	45	0	1	1	1	0	10	12	8	2	0	5	2	3	11
521	47	1	1	1	2	1	1	4	2	6	0	5	8	15	13
522	48	2	3	2	3	3	3	4	6	5	3	5	6	3	14
523	48	4	2	3	3	3	4	5	5	4	3	4	5	3	14
524	48	2	3	3	3	1	2	2	3	4	1	8	13	3	14
525	49	2	3	3	4	4	4	8	3	7	0	6	3	2	13
526	48	3	1	2	3	3	7	4	4	6	2	3	7	3	14
527	50	0	1	0	0	0	0	0	0	0	0	49	0	0	2
528	49	1	2	4	2	2	2	5	2	10	2	10	4	3	14
529	49	3	2	4	3	2	7	5	3	3	1	6	6	4	14
530	48	1	2	3	3	1	5	7	4	6	1	5	6	4	14
531	49	1	2	1	3	4	3	4	7	6	1	8	6	3	14
532	49	2	4	2	3	4	4	6	4	2	1	5	9	3	14
533	49	1	2	3	2	1	8	11	8	2	2	5	3	1	14
534	49	1	2	2	3	1	7	8	3	2	2	13	3	2	14
535	46	0	0	0	0	0	0	0	0	0	0	5	18	23	4
536	49	1	3	2	3	3	2	5	8	11	1	7	2	1	14
537	48	4	4	3	3	5	1	3	4	4	3	5	6	3	14
538	48	2	3	4	3	2	3	3	4	4	4	4	9	3	14
539	48	3	2	2	3	3	3	9	4	4	0	7	4	4	13
540	50	0	2	0	17	12	2	0	17	0	0	0	0	0	5
541	50	0	0	32	3	15	0	0	0	0	0	0	0	0	3
542	50	0	0	45	5	0	0	0	0	0	0	0	0	0	2
543	50	0	0	0	0	0	0	0	0	0	50	0	0	0	1
544	47	2	1	2	1	1	3	7	5	4	1	11	4	5	14
545	49	0	0	1	1	0	3	5	6	3	6	12	3	9	10
546	48	2	1	0	1	2	3	2	3	1	3	11	12	7	13
547	48	1	1	3	2	1	4	4	10	3	1	13	3	2	14
548	46	3	2	2	3	3	3	4	3	4	3	6	5	5	14
549	48	2	2	4	6	3	2	6	2	2	1	3	8	7	14
550	47	2	2	2	2	1	7	8	8	4	1	4	4	2	14
551	49	0	1	0	0	1	11	15	9	3	1	6	1	1	10
552	47	4	3	1	2	2	3	3	2	5	3	6	10	3	14
553	47	1	0	3	3	1	3	2	3	2	1	7	9	12	13
554	47	2	2	3	2	2	4	3	2	6	2	9	7	3	14
555	48	2	2	4	3	3	2	2	2	5	2	18	2	1	14
556	49	0	0	0	0	0	16	19	13	0	0	1	0	0	4
557	47	4	3	5	4	3	4	4	3	5	2	3	5	2	14
558	49	0	0	1	0	0	0	0	1	0	0	0	20	27	4
559	49	0	0	0	0	0	0	0	0	0	0	0	16	33	2
560	49	0	0	0	0	0	0	0	0	0	49	0	0	0	1
561	45	0	0	0	0	1	12	1	6	4	5	5	8	3	10
562	47	3	1	2	5	2	4	4	9	7	2	1	5	2	14
563	46	2	2	2	4	2	6	2	2	8	3	4	6	3	14
564	44	1	1	7	3	2	4	6	4	2	2	5	4	3	14
565	47	1	3	2	2	1	7	4	3	5	1	11	5	2	14
566	45	2	3	4	4	2	5	3	3	2	2	5	6	4	14
567	47	2	2	2	3	2	6	5	2	6	2	10	3	2	14
568	45	3	2	6	4	2	3	3	3	3	3	5	5	3	14
569	44	3	3	3	3	2	4	4	3	3	3	6	4	3	14
570	46	3	3	3	4	2	4	3	3	7	3	5	4	2	14
571	46	1	3	4	4	3	2	4	5	5	4	3	4	4	14
572	47	2	4	4	4	3	8	4	5	3	2	2	4	2	14
573	47	0	1	2	2	2	10	5	5	5	1	5	7	2	13
574	46	2	3	4	2	1	4	6	2	5	5	6	4	2	14
575	47	0	1	3	4	3	4	2	4	7	3	5	8	3	13
576	48	1	3	1	5	0	1	4	4	5	0	2	13	9	11
577	46	1	1	3	2	1	3	9	3	4	1	5	10	3	14
578	45	3	2	3	1	3	2	4	5	1	3	8	7	3	14
579	47	4	2	5	2	3	4	4	3	6	3	6	3	2	14
580	47	1	1	1	3	1	1	3	2	6	2	15	8	3	14
581	48	1	44	2	1	0	0	0	0	0	0	0	0	0	4
582	45	2	2	2	2	1	3	4	3	5	3	10	5	3	14
583	47	0	0	0	0	0	1	0	0	0	0	46	0	0	2
584	45	1	1	1	1	1	1	2	2	4	2	15	11	3	14
585	46	4	3	5	2	2	4	6	5	3	2	7	2	1	14
586	45	2	3	4	5	3	1	0	0	4	2	5	8	8	12
587	45	2	2	2	2	3	2	2	3	8	6	5	5	3	14
588	44	2	2	2	2	2	4	2	2	4	2	9	9	2	14
589	44	3	2	2	2	1	3	5	3	5	2	10	4	2	14
590	45	3	2	2	2	2	4	4	2	3	2	11	5	3	14
591	47	2	1	2	1	2	4	4	3	3	4	15	3	3	13
592	45	1	2	2	2	2	4	3	5	6	1	6	9	2	14
593	46	1	1	2	1	1	4	4	4	5	1	15	5	2	14
594	46	2	1	3	1	2	5	5	3	4	1	13	4	2	14
595	46	1	2	2	2	1	3	18	0	4	1	6	4	2	13
596	45	3	3	2	3	3	4	2	3	2	2	6	9	3	14
597	45	2	3	5	4	3	3	4	3	4	3	4	4	3	14
598	45	1	2	3	2	1	5	8	4	5	1	7	4	2	14
599	46	2	3	3	4	2	2	2	1	13	1	8	3	2	14
600	45	1	3	3	2	2	3	2	3	5	3	9	6	3	14
601	45	2	3	3	4	4	3	2	4	3	3	6	4	4	14
602	44	1	1	2	1	1	4	19	2	2	1	7	2	1	14
603	46	3	3	3	3	3	4	7	2	4	1	3	6	4	14
604	46	0	5	5	22	8	1	0	5	0	0	0	0	0	7
605	47	6	3	8	6	4	5	7	8	0	0	0	0	0	8
606	43	1	3	4	5	5	4	4	2	3	2	0	5	5	13
607	47	0	0	0	0	0	7	26	14	0	0	0	0	0	3
608	46	3	3	2	5	0	4	5	1	10	3	0	1	9	12
609	47	0	0	38	8	0	0	0	0	0	0	0	1	0	3
610	0	0	0	0	0	0	0	0	0	0	0	0	0	0	1
611	44	2	2	4	3	2	2	3	4	2	1	9	6	4	14
612	44	1	2	2	2	3	4	6	3	3	4	7	4	3	14
613	45	1	1	1	3	3	4	4	2	4	2	8	9	3	14
614	45	1	1	1	1	1	1	1	3	2	1	24	3	5	14
615	43	1	2	2	2	3	3	4	3	6	3	8	4	2	14
616	45	3	3	2	2	5	2	4	2	5	2	7	4	4	14
617	44	2	2	1	2	4	1	1	1	7	2	15	4	2	14
618	45	3	3	2	3	4	3	3	8	4	2	4	4	2	14
619	44	2	2	3	3	2	5	4	4	5	2	4	5	3	14
620	44	2	2	2	2	3	4	3	3	3	3	4	9	4	14
621	45	1	2	2	2	1	11	8	5	3	1	2	5	2	14
622	45	2	2	4	3	4	3	5	2	8	2	5	3	2	14
623	45	2	2	3	3	3	3	4	3	5	3	8	4	2	14
624	45	2	2	0	1	2	2	4	4	3	1	19	3	2	13
625	45	2	2	3	3	2	4	4	3	6	1	10	3	2	14
626	44	1	1	5	3	1	6	3	3	3	0	1	3	14	13
627	44	2	2	3	2	1	2	7	2	2	1	9	8	3	14
628	44	3	2	3	3	3	2	3	2	5	1	8	6	3	14
629	45	1	2	6	3	2	4	2	2	5	3	5	7	3	14
630	45	1	1	2	2	2	1	4	1	5	2	11	7	6	14
631	44	2	2	3	3	1	3	4	4	7	2	3	7	3	14
632	45	2	3	1	3	2	2	3	3	4	2	12	6	2	14
633	45	1	1	3	2	1	3	3	1	1	1	2	18	8	14
634	45	3	4	3	3	2	5	5	3	5	1	2	7	2	14
635	43	2	2	3	3	3	5	3	3	6	4	3	4	2	14
636	44	2	2	3	2	2	5	6	5	5	2	4	3	3	14
637	45	1	1	2	1	1	6	6	7	2	2	11	3	2	14
638	45	0	5	3	3	1	2	3	1	4	2	4	4	13	13
639	10	0	0	0	0	0	0	0	0	0	0	3	1	6	4
640	45	1	2	2	2	3	6	4	4	6	3	4	5	3	14
641	46	0	1	3	4	10	19	0	3	0	1	2	2	1	10
642	45	21	6	2	2	6	0	0	0	0	1	1	4	2	10
643	46	0	0	2	6	6	3	2	9	0	0	0	18	0	7
644	46	2	2	5	1	1	1	7	1	4	1	0	7	14	12
645	46	0	45	0	1	0	0	0	0	0	0	0	0	0	2
646	42	0	0	0	0	0	0	0	0	0	5	0	37	0	3
647	46	46	0	0	0	0	0	0	0	0	0	0	0	0	1
648	46	0	0	0	0	0	0	0	0	0	0	0	0	46	1
649	43	2	3	2	4	2	4	3	3	2	2	8	4	4	14
650	43	2	3	2	2	2	2	4	3	4	2	9	6	2	14
651	42	3	3	5	3	3	2	2	3	5	4	3	4	2	14
652	44	2	3	4	3	2	4	4	3	8	1	4	3	3	14
653	44	0	2	4	2	2	8	5	8	5	1	2	2	3	13
654	44	1	1	3	2	2	1	3	4	4	2	16	3	2	14
655	43	2	2	3	2	3	3	3	5	5	2	7	3	3	14
656	44	2	2	2	2	1	3	3	6	4	2	11	3	3	14
657	44	1	1	1	1	1	7	14	9	3	1	1	2	2	14
658	44	1	1	1	1	1	5	5	5	3	1	14	3	3	14
659	43	3	2	2	1	2	4	2	3	6	2	5	8	3	14
660	45	0	0	0	0	0	0	0	0	0	0	45	0	0	1
661	42	2	2	5	3	2	3	2	2	3	2	9	5	2	14
662	43	2	3	3	3	2	3	3	5	5	1	9	2	2	14
663	45	0	0	0	0	0	0	0	0	0	0	22	23	0	2
664	44	2	3	2	3	3	3	2	2	9	2	7	4	2	14
665	43	2	2	3	3	2	2	2	2	2	2	4	13	4	14
666	43	2	2	2	3	2	4	6	3	6	2	5	4	2	14
667	42	2	2	2	2	3	4	3	2	4	3	7	6	2	14
668	43	1	3	3	3	3	4	5	3	3	3	5	4	3	14
669	43	2	4	5	3	1	3	3	6	2	2	5	5	2	14
670	44	4	1	1	1	1	6	5	4	3	0	10	4	4	13
671	45	3	3	3	4	3	4	5	5	5	2	2	5	1	13
672	43	2	3	4	3	2	3	4	3	5	2	3	7	2	14
673	44	3	3	3	3	2	5	4	1	6	2	5	4	3	14
674	43	3	2	4	3	3	2	2	3	7	3	5	4	2	14
675	44	0	3	2	3	2	5	4	4	5	2	5	9	0	12
676	43	2	2	4	3	2	2	3	6	4	3	3	6	3	14
677	41	3	1	1	3	2	7	5	5	2	1	6	3	2	14
678	43	0	1	4	2	1	3	6	2	2	2	1	6	13	13
679	44	2	2	2	2	2	4	3	6	5	2	5	7	2	14
680	45	0	18	10	7	9	1	0	0	0	0	0	0	0	5
681	45	0	0	0	0	0	43	0	2	0	0	0	0	0	2
682	43	2	2	2	2	2	3	2	5	3	1	13	4	2	14
683	42	1	3	2	3	1	6	5	7	3	2	3	4	2	14
684	42	2	2	2	2	3	2	4	3	5	1	10	4	2	14
685	43	3	1	1	2	2	3	2	4	5	3	9	6	2	14
686	42	0	1	2	1	1	4	4	6	5	1	7	6	4	13
687	43	2	2	1	1	2	5	5	3	6	2	8	4	2	14
688	43	3	2	2	2	3	3	4	2	5	3	6	7	1	14
689	43	2	2	3	3	2	3	3	4	8	2	2	7	2	14
690	43	3	2	2	1	3	6	6	6	1	1	5	5	2	14
691	43	0	1	0	0	1	2	4	2	4	2	17	8	2	11
692	42	2	3	3	3	2	3	3	3	5	3	4	6	2	14
693	43	2	3	3	4	2	2	4	3	11	1	3	3	2	14
694	42	3	2	1	2	3	3	2	2	4	2	11	5	2	14
695	43	3	2	2	3	2	2	5	5	4	2	6	4	3	14
696	43	1	2	2	2	1	6	6	4	3	1	9	4	2	14
697	43	2	2	4	3	2	4	5	5	4	1	4	4	3	14
698	43	1	1	2	1	1	1	2	3	4	2	22	2	1	14
699	43	1	1	1	1	2	5	5	4	7	1	7	6	2	14
700	42	2	2	4	1	2	4	3	4	3	2	7	4	4	14
701	41	3	2	1	2	1	1	3	2	4	1	12	7	2	14
702	42	2	1	2	3	4	4	3	3	5	1	8	4	2	14
703	43	2	2	5	3	2	7	3	3	5	1	5	3	2	14
704	42	2	3	3	2	3	3	3	5	3	1	7	5	2	14
705	40	3	3	3	3	2	5	6	3	0	1	7	1	3	13
706	42	2	3	2	2	2	3	3	5	5	3	6	3	3	14
707	42	2	3	3	2	2	5	4	7	4	2	2	4	2	14
708	41	3	3	3	2	3	1	1	1	3	1	5	14	1	14
709	41	4	5	3	4	3	3	4	3	2	2	4	1	3	14
710	42	2	2	3	3	3	3	5	3	5	2	3	5	3	14
711	40	0	1	3	3	2	1	3	2	8	3	2	4	8	13
712	41	2	3	4	2	2	3	4	3	3	3	5	4	3	14
713	42	2	1	3	2	2	3	5	5	5	2	3	5	4	14
714	43	1	2	2	2	1	2	3	1	5	1	9	12	2	14
715	43	2	4	3	4	2	3	2	2	5	5	1	5	5	14
716	40	0	2	1	1	0	2	11	6	0	0	1	10	6	10
717	44	0	1	0	7	2	0	0	2	0	0	0	32	0	5
718	44	4	2	5	3	3	1	3	2	4	4	0	12	1	12
719	0	0	0	0	0	0	0	0	0	0	0	0	0	0	1
720	43	0	0	0	0	0	0	0	1	0	0	42	0	0	2
721	41	2	1	2	2	2	6	3	2	4	1	7	6	3	14
722	42	2	2	3	2	2	6	2	3	6	2	5	5	2	14
723	41	3	5	8	5	3	3	3	0	2	1	2	3	3	13
724	7	0	0	0	0	0	1	2	1	0	0	3	0	0	5
725	41	2	1	4	2	2	2	2	2	3	3	7	7	4	14
726	43	0	1	1	1	0	3	3	6	2	2	15	7	2	11
727	42	1	3	3	3	3	2	3	3	11	2	3	3	2	14
728	40	1	3	4	3	2	3	4	2	5	2	3	5	3	14
729	42	0	0	0	0	0	3	3	3	5	5	5	8	10	9
730	42	1	2	2	2	1	4	1	1	3	1	9	10	5	14
731	42	2	3	2	3	2	3	2	2	2	2	4	4	11	14
732	41	2	2	2	3	2	5	5	3	5	2	4	4	2	14
733	40	2	2	2	2	2	1	2	7	3	3	4	8	2	14
734	41	2	3	4	3	2	5	4	2	3	2	5	4	2	14
735	40	1	3	6	3	2	3	4	2	5	2	4	2	3	14
736	41	3	2	6	2	2	3	4	4	1	1	8	4	1	14
737	42	1	1	1	1	1	6	8	6	2	2	7	4	2	14
738	41	2	2	1	2	1	5	3	4	5	2	9	3	2	14
739	42	2	2	1	1	2	3	3	4	6	1	12	3	2	14
740	41	1	1	1	1	3	2	3	3	9	2	4	7	4	14
741	42	6	4	4	4	2	5	3	2	3	3	2	2	2	14
742	42	1	2	1	2	1	3	5	4	7	1	6	7	2	14
743	42	1	2	2	3	1	6	5	3	6	1	4	6	2	14
744	41	3	1	5	2	3	5	3	3	5	2	3	4	2	14
745	39	1	2	3	4	1	2	1	3	10	1	6	3	2	14
746	41	3	2	3	3	2	3	3	4	3	2	6	5	2	14
747	42	2	2	2	2	1	5	7	4	3	3	5	4	2	14
748	42	3	2	2	2	1	3	12	2	4	1	3	4	3	14
749	43	1	2	1	2	2	6	11	2	2	0	0	1	13	11
750	0	0	0	0	0	0	0	0	0	0	0	0	0	0	1
751	41	1	1	4	4	4	1	1	2	9	3	5	4	2	14
752	40	0	1	2	2	1	2	2	1	4	2	5	9	9	13
753	40	1	3	1	1	2	2	8	2	4	1	7	6	2	14
754	40	2	2	1	2	2	6	3	4	4	1	4	6	3	14
755	40	1	2	3	1	2	4	3	4	5	2	4	6	3	14
756	40	4	3	1	3	3	2	1	1	6	1	11	3	1	14
757	41	3	6	4	4	3	3	2	2	3	1	4	3	3	14
758	42	0	0	0	0	0	0	0	0	0	0	37	4	1	3
759	39	1	4	1	4	1	6	3	3	3	2	5	3	3	14
760	41	2	2	1	2	3	3	3	2	3	1	7	8	4	14
761	40	2	2	2	2	2	2	5	6	3	3	5	4	2	14
762	39	4	2	2	2	4	4	2	3	3	2	3	5	3	14
763	40	1	2	4	3	2	5	3	2	3	2	6	5	2	14
764	42	0	0	0	0	0	1	1	2	0	0	26	7	5	6
765	41	1	1	2	2	1	2	2	4	3	1	16	4	2	14
766	41	1	1	4	3	1	8	9	5	3	1	2	2	1	14
767	41	1	1	1	2	1	3	8	7	3	1	10	2	1	14
768	41	2	2	1	2	1	5	3	5	3	2	5	8	2	14
769	40	0	1	1	1	1	6	4	1	1	0	13	3	8	12
770	40	2	3	3	3	2	4	3	4	3	3	4	3	3	14
771	40	2	1	2	2	2	5	3	4	4	3	6	3	3	14
772	40	2	1	3	2	1	4	3	6	4	3	4	5	2	14
773	41	6	1	4	3	2	3	4	4	6	2	3	2	1	14
774	40	1	2	4	2	3	4	5	5	5	0	1	3	5	13
775	40	1	2	3	1	4	3	4	1	4	2	6	6	3	14
776	41	3	2	1	1	3	9	2	1	3	1	3	7	5	14
777	41	1	4	3	3	1	3	1	2	0	7	7	5	4	13
778	38	1	3	3	4	2	2	2	2	2	1	3	3	10	14
779	41	1	1	0	1	1	2	2	2	1	1	27	1	1	13
780	39	1	2	2	2	2	4	6	2	4	5	4	3	2	14
781	40	1	2	2	2	2	3	4	6	5	2	6	2	3	14
782	40	0	2	1	1	1	4	7	5	5	2	4	4	4	13
783	38	1	2	2	4	3	2	5	3	2	2	1	4	7	14
784	41	1	1	2	4	0	2	1	2	18	5	1	3	1	13
785	37	1	1	3	2	1	6	10	6	1	1	0	3	2	13
786	40	0	1	3	4	0	8	2	6	0	1	0	4	11	10
787	40	3	2	2	2	3	1	6	3	3	1	8	3	3	14
788	39	1	2	2	1	3	6	6	5	2	2	3	4	2	14
789	40	2	2	3	2	1	1	2	2	2	1	16	4	2	14
790	39	3	1	2	1	2	3	4	2	6	2	8	3	2	14
791	41	1	2	3	2	3	4	3	2	3	2	9	3	4	13
792	39	1	1	2	2	1	6	4	4	5	2	5	3	3	14
793	39	2	2	4	3	3	4	3	3	3	2	5	3	2	14
794	39	1	3	1	3	2	4	4	4	5	2	5	3	2	14
795	39	2	3	4	3	2	2	2	2	6	3	2	6	2	14
796	39	2	3	4	4	1	2	1	1	3	2	11	3	2	14
797	39	1	2	3	3	1	5	8	3	5	2	2	3	1	14
798	40	1	1	2	1	1	3	2	4	3	1	3	10	8	14
799	38	1	3	3	4	1	2	3	4	1	2	5	4	5	14
800	40	2	2	2	2	3	3	3	3	5	1	8	4	2	14
801	39	3	1	3	2	2	4	4	3	5	2	5	3	2	14
802	39	1	1	2	1	1	1	1	1	3	3	15	6	3	14
803	40	1	1	1	1	3	2	3	3	7	1	6	8	3	14
804	39	4	2	2	3	2	4	3	6	3	2	3	3	2	14
805	40	2	2	3	3	2	3	3	6	5	2	5	2	2	14
806	39	2	2	1	2	2	4	5	4	3	2	6	4	2	14
807	39	1	1	0	1	2	4	4	6	2	1	9	4	4	13
808	40	2	1	2	1	1	3	2	3	4	2	12	5	2	14
809	39	1	1	2	2	1	4	3	7	5	2	5	3	3	14
810	39	1	1	1	2	2	4	5	4	6	1	4	5	3	14
811	39	1	2	1	2	2	4	5	6	2	3	3	5	3	14
812	39	2	4	3	3	2	4	3	3	4	2	2	4	3	14
813	39	2	2	2	2	3	4	2	3	4	2	3	8	2	14
814	40	1	3	2	3	1	2	2	3	5	2	14	1	1	14
815	41	1	2	6	7	2	1	2	1	1	0	13	2	3	12
816	38	2	2	1	1	1	2	2	5	1	1	3	9	8	14
817	39	2	2	2	2	2	4	3	3	4	2	5	4	4	14
818	40	1	1	2	1	1	1	20	1	1	1	5	4	1	14
819	40	2	1	2	3	2	3	6	5	4	1	5	3	3	14
820	40	1	1	1	1	1	3	3	3	7	1	8	9	1	14
821	39	2	3	3	3	3	3	3	3	4	4	4	2	2	14
822	40	0	1	2	1	1	10	10	3	5	0	1	4	2	12
823	40	2	1	4	2	2	2	3	9	5	1	3	4	2	14
824	39	1	2	2	2	1	3	3	4	4	7	1	3	6	14
825	40	2	1	2	2	1	4	4	5	10	5	1	2	1	14
826	41	0	31	1	7	2	0	0	0	0	0	0	0	0	4
827	41	0	0	0	0	0	6	20	15	0	0	0	0	0	3
828	41	0	0	41	0	0	0	0	0	0	0	0	0	0	1
829	39	1	2	2	2	1	5	4	4	3	1	8	4	2	14
830	38	3	2	2	3	2	3	3	2	4	2	5	4	3	14
831	39	2	2	4	2	2	3	3	2	5	3	8	2	1	14
832	38	2	1	2	1	2	3	4	3	5	2	4	6	3	14
833	36	2	2	2	2	2	3	2	2	5	3	5	4	2	14
834	39	1	1	1	1	2	3	2	5	2	2	9	3	7	14
835	39	1	1	2	3	2	4	3	3	9	1	4	4	2	14
836	37	3	1	2	2	2	2	2	2	5	1	8	4	3	14
837	39	1	1	1	1	1	5	1	2	2	1	6	15	2	14
838	39	3	2	2	2	1	4	2	2	3	3	7	5	3	14
839	37	2	3	2	3	3	1	2	3	4	3	5	4	2	14
840	37	1	1	0	1	0	4	9	4	1	1	10	2	3	12
841	36	1	0	3	2	1	1	1	1	7	0	18	1	0	11
842	39	1	3	3	2	2	5	1	2	4	1	8	4	3	14
843	37	2	3	2	2	1	3	2	2	5	1	1	9	4	14
844	37	1	1	2	1	1	3	5	6	2	2	9	2	2	14
845	39	1	1	1	1	2	1	2	1	2	5	9	11	2	14
846	39	2	4	1	1	2	3	5	6	4	1	7	2	1	14
847	40	2	2	3	6	4	4	7	4	1	0	2	4	1	12
848	38	2	2	1	3	3	2	4	4	4	3	5	2	3	14
849	38	2	3	3	2	2	3	4	4	2	2	4	4	3	14
850	38	2	4	2	3	3	3	2	2	6	3	3	3	2	14
851	39	1	3	2	3	2	2	1	1	1	1	5	15	2	14
852	39	3	2	6	2	2	2	3	3	4	1	3	6	2	14
853	38	2	3	2	2	3	3	2	5	3	4	3	4	2	14
854	38	1	1	3	2	2	2	5	2	4	3	7	5	1	14
855	38	1	0	0	1	1	3	4	3	5	1	13	4	2	12
856	38	2	2	2	3	3	2	3	2	5	2	3	6	3	14
857	37	1	2	3	1	2	3	2	4	2	1	7	6	3	14
858	38	3	1	3	2	3	4	3	3	3	3	4	4	2	14
859	39	2	2	2	3	3	4	3	5	2	2	4	5	2	14
860	38	2	2	4	2	2	2	4	4	3	2	4	4	3	14
861	39	2	1	2	3	1	2	4	5	2	4	3	3	7	14
862	39	1	2	3	3	2	2	3	2	7	2	2	7	3	14
863	37	1	1	2	2	1	2	1	1	2	1	2	9	12	14
864	38	1	1	4	2	2	4	2	3	3	2	9	3	2	14
865	37	1	3	4	3	2	1	5	1	2	3	3	4	5	14
866	37	1	2	4	4	4	4	3	4	3	1	2	3	2	14
867	38	2	2	4	3	3	4	3	1	6	1	1	6	2	14
868	38	2	4	4	3	2	2	2	3	4	2	3	5	2	14
869	38	1	1	1	2	1	1	2	3	5	1	2	9	9	14
870	39	1	1	1	1	1	1	3	5	3	1	9	10	2	14
871	38	2	2	2	2	3	5	3	2	6	1	5	4	1	14
872	38	2	2	3	2	2	4	4	4	3	2	3	5	2	14
873	38	1	2	2	2	2	5	3	6	1	4	4	4	2	14
874	38	1	4	4	4	2	1	1	1	8	1	3	6	2	14
875	38	1	1	1	1	2	4	3	4	5	2	7	5	2	14
876	38	2	2	1	2	1	6	4	4	3	1	6	4	2	14
877	37	1	1	1	1	2	4	3	3	3	2	5	8	3	14
878	38	1	1	1	1	1	1	2	1	1	1	24	2	1	14
879	38	1	1	1	1	2	5	9	5	4	1	5	2	1	14
880	37	2	2	3	2	3	4	5	4	3	2	3	2	2	14
881	38	1	1	4	3	2	1	1	1	4	1	11	5	3	14
882	38	4	4	4	4	2	1	1	1	8	2	4	2	1	14
883	37	1	1	1	1	2	2	3	5	4	2	8	5	2	14
884	34	0	0	0	0	0	4	2	2	4	5	11	4	2	9
885	37	2	2	3	1	1	1	1	2	3	2	3	11	5	14
886	37	1	1	1	2	2	2	2	1	7	2	5	8	3	14
887	37	3	2	3	3	1	3	4	3	3	2	4	3	3	14
888	37	1	1	1	1	1	7	4	3	3	2	8	3	2	14
889	38	2	2	2	1	2	2	2	2	4	2	13	2	2	14
890	38	1	2	4	3	1	2	2	3	4	1	7	6	2	14
891	38	2	1	2	2	2	2	6	6	5	1	4	3	2	14
892	37	1	1	6	2	2	4	4	2	3	2	2	5	3	14
893	38	2	2	2	2	2	8	6	3	3	1	1	4	2	14
894	37	2	2	3	2	1	6	3	3	4	2	3	4	2	14
895	37	2	3	2	2	2	1	2	2	9	2	2	6	2	14
896	37	1	2	2	2	2	2	3	2	5	2	6	5	3	14
897	36	0	1	1	1	2	3	3	4	5	2	5	4	5	13
898	37	2	3	4	3	2	3	3	2	4	2	3	4	2	14
899	37	2	1	1	1	3	2	4	4	2	2	10	3	2	14
900	36	5	1	2	2	2	2	2	4	2	2	6	4	2	14
901	37	1	3	3	3	1	4	4	4	5	1	2	4	2	14
902	38	2	2	2	2	2	6	3	4	4	1	3	5	2	14
903	38	2	2	2	2	1	6	5	5	2	2	2	6	1	14
904	38	1	2	2	1	1	3	2	2	7	2	9	4	2	14
905	38	3	1	2	2	2	2	2	2	2	2	6	8	4	14
906	39	0	0	0	0	0	0	0	0	0	0	39	0	0	1
907	38	1	1	2	2	2	5	5	4	1	2	7	3	3	14
908	38	3	0	2	2	3	2	3	5	3	1	8	4	2	13
909	38	1	1	1	1	2	2	2	3	3	1	7	12	2	14
910	37	1	1	2	2	2	4	2	3	4	2	6	6	2	14
911	38	2	1	2	3	1	4	3	3	3	2	3	4	7	14
912	38	1	2	1	1	1	3	8	3	6	1	4	5	2	14
913	38	2	2	3	3	2	5	3	3	4	3	2	4	2	14
914	37	1	3	3	2	3	2	2	3	3	1	7	3	4	14
915	37	3	3	2	3	3	3	2	3	3	2	5	3	2	14
916	38	3	3	3	3	2	5	3	3	4	1	4	2	2	14
917	38	1	2	2	2	2	5	6	3	5	1	7	2	0	13
918	38	3	3	3	2	1	2	3	3	4	1	6	5	2	14
919	37	3	1	3	5	4	6	4	4	2	0	1	2	2	13
920	38	0	1	4	3	2	0	0	0	2	2	5	4	15	10
921	37	1	1	2	2	2	4	2	3	2	2	10	3	3	14
922	38	3	1	2	1	1	3	4	5	4	2	2	8	2	14
923	37	2	1	3	2	2	3	4	4	3	2	5	4	2	14
924	38	2	4	3	5	4	3	4	4	1	4	1	1	2	14
925	39	0	9	0	3	27	0	0	0	0	0	0	0	0	3
926	32	2	3	1	3	2	2	3	4	1	0	0	6	5	12
927	36	2	1	4	3	2	3	7	5	2	3	0	0	4	12
928	39	0	32	0	7	0	0	0	0	0	0	0	0	0	2
929	0	0	0	0	0	0	0	0	0	0	0	0	0	0	1
930	36	2	2	2	2	3	1	6	1	3	0	6	4	4	13
931	36	2	1	4	2	3	2	2	2	2	2	8	4	2	14
932	37	1	2	3	2	1	2	4	3	3	1	9	4	2	14
933	37	3	1	2	1	2	2	3	5	3	2	5	6	2	14
934	36	1	2	2	2	1	4	1	5	5	1	8	1	3	14
935	37	1	1	2	1	1	3	2	2	3	0	17	4	0	12
936	23	1	1	1	1	1	6	1	2	0	0	3	4	2	12
937	36	2	0	2	2	3	4	4	2	4	1	4	4	4	13
938	36	1	1	2	1	1	1	2	4	4	1	10	6	2	14
939	37	2	2	2	1	1	2	2	3	14	1	5	1	1	14
940	38	2	3	5	3	1	5	3	2	3	2	2	2	5	13
941	37	1	1	2	1	1	3	5	5	4	2	7	3	2	14
942	37	1	1	2	1	2	3	4	3	7	1	4	6	2	14
943	36	2	2	4	1	1	2	2	2	3	2	8	5	2	14
944	37	1	2	3	2	1	2	1	2	2	1	14	4	2	14
945	37	2	3	2	3	3	3	3	3	4	1	4	4	2	14
946	37	1	2	2	2	0	5	4	3	6	2	7	2	1	13
947	34	1	3	1	1	1	4	3	5	0	1	6	4	4	13
948	37	2	2	1	2	2	2	2	5	3	1	3	11	1	14
949	37	2	1	3	2	2	2	2	2	3	1	14	2	1	14
950	34	0	0	0	0	1	2	8	2	2	0	2	3	14	9
951	36	2	1	2	2	3	3	4	2	3	2	5	5	2	14
952	37	3	2	3	3	1	3	3	2	6	1	7	2	1	14
953	36	2	2	3	2	2	3	3	3	3	2	3	6	2	14
954	37	1	3	2	3	1	2	6	3	2	1	1	10	2	14
955	36	2	2	2	2	2	5	4	3	5	1	3	3	2	14
956	37	1	2	2	1	3	4	4	2	3	1	5	3	6	14
957	37	3	2	2	3	3	2	3	3	4	1	2	6	3	14
958	36	1	1	1	1	1	5	6	4	4	2	4	4	2	14
959	36	3	2	4	2	3	4	3	3	3	2	2	3	2	14
960	37	2	2	2	2	2	3	3	3	3	3	9	2	1	14
961	36	2	3	2	2	2	4	2	4	2	3	3	4	3	14
962	38	0	0	0	0	0	14	11	10	2	0	1	0	0	5
963	36	1	2	2	2	2	3	5	5	3	1	3	4	3	14
964	37	1	1	1	1	2	5	3	9	4	2	3	3	2	14
965	37	1	2	1	2	0	4	4	6	3	1	5	6	2	13
966	37	1	1	1	3	2	4	3	4	7	3	2	4	2	14
967	37	1	2	2	2	1	8	2	1	8	1	2	5	2	14
968	36	1	1	3	3	2	2	4	3	3	2	7	2	3	14
969	37	1	3	0	2	1	3	4	3	7	1	4	5	3	13
970	36	3	1	1	1	1	1	2	7	5	2	7	4	1	14
971	37	2	3	3	3	2	4	4	2	7	2	2	2	1	14
972	36	1	2	2	3	2	1	2	3	3	2	5	7	3	14
973	37	1	1	1	1	2	2	2	1	7	2	8	6	3	14
974	37	1	2	2	2	1	0	0	0	3	1	1	13	11	11
975	37	2	2	3	2	2	2	2	2	7	2	5	4	2	14
976	36	2	1	2	1	1	2	3	2	3	2	10	6	1	14
977	37	3	4	2	3	3	2	3	2	4	0	4	5	2	13
978	37	0	0	5	6	1	1	1	1	5	1	14	1	1	12
979	35	1	2	2	2	2	5	4	4	4	2	3	2	2	14
980	37	2	1	3	3	1	4	4	1	4	1	6	5	2	14
981	36	1	2	2	2	2	5	4	4	4	2	3	3	2	14
982	37	1	2	1	1	2	1	1	2	2	1	18	3	2	14
983	37	1	2	2	2	2	2	6	7	2	2	5	2	2	14
984	36	2	2	1	2	2	4	5	3	4	2	4	3	2	14
985	38	1	1	2	1	0	0	0	0	0	0	8	19	6	7
986	37	3	1	1	2	2	3	2	5	5	3	1	6	3	14
987	36	2	2	4	2	2	2	4	5	3	1	5	2	2	14
988	37	2	1	1	0	2	2	4	7	4	2	6	5	1	13
989	37	1	1	1	1	2	2	6	8	3	1	2	7	2	14
990	38	0	0	0	0	0	0	0	37	0	0	0	1	0	2
991	38	0	2	2	34	0	0	0	0	0	0	0	0	0	3
992	38	38	0	0	0	0	0	0	0	0	0	0	0	0	1
993	38	0	0	0	0	0	0	0	0	0	38	0	0	0	1
994	36	0	2	1	1	1	1	0	1	3	3	14	5	4	12
995	37	1	0	1	1	1	3	4	3	2	2	8	7	4	12
996	36	3	2	2	2	2	3	4	2	4	2	5	4	1	14
997	35	1	2	2	2	2	2	2	2	4	2	3	7	4	14
998	35	1	1	2	2	2	4	2	6	3	1	5	4	2	14
999	36	2	5	3	2	2	1	2	5	2	1	3	4	4	14
1000	37	0	2	4	4	1	1	2	1	2	1	6	9	4	12
1001	36	1	2	2	2	2	4	3	1	7	2	5	3	2	14
1002	35	2	2	3	2	2	4	2	3	2	2	2	4	5	14
1003	36	1	1	1	1	1	5	9	6	3	1	4	2	1	14
1004	36	1	2	4	2	1	3	2	3	5	1	4	5	3	14
1005	35	1	1	1	2	1	4	3	3	3	3	8	3	2	14
1006	36	1	3	3	2	1	1	3	3	1	1	9	5	3	14
1007	37	1	1	1	1	2	4	3	3	10	1	3	5	2	13
1008	36	1	1	1	1	1	2	3	3	2	1	15	3	2	14
1009	36	2	1	1	1	1	2	4	8	3	3	3	5	2	14
1010	36	1	1	3	2	1	5	3	3	2	1	7	6	1	14
1011	36	2	1	3	1	4	2	2	2	4	1	4	7	3	14
1012	35	3	2	3	2	2	3	4	2	2	2	4	3	3	14
1013	34	2	2	2	2	2	3	4	2	2	2	7	2	2	14
1014	37	0	0	0	0	0	0	0	0	0	0	16	13	8	3
1015	37	0	31	0	4	1	0	0	0	0	0	1	0	0	4
1016	36	2	3	3	3	2	2	2	2	6	1	4	5	1	14
1017	36	2	2	1	2	2	3	3	1	5	2	5	5	3	14
1018	36	1	2	3	2	2	2	4	5	3	6	3	2	1	14
1019	35	1	1	2	2	1	2	2	2	4	2	10	4	2	14
1020	36	2	2	3	2	1	1	1	2	4	1	7	7	3	14
1021	36	1	3	4	3	1	4	5	1	3	2	4	3	2	14
1022	35	2	2	4	3	2	2	2	2	3	2	5	4	2	14
1023	36	2	2	2	2	3	2	3	2	4	1	4	6	3	14
1024	36	1	1	2	2	2	2	2	2	4	2	10	4	2	14
1025	35	1	1	1	1	1	4	2	3	5	1	8	6	1	14
1026	36	2	1	1	1	2	7	4	8	3	0	2	3	2	13
1027	35	2	1	4	2	2	4	3	5	3	2	2	3	2	14
1028	35	2	3	3	1	2	1	3	3	4	1	5	5	2	14
1029	36	1	1	1	0	2	5	3	3	3	2	9	4	2	13
1030	35	1	2	1	1	2	2	3	2	3	1	11	5	1	14
1031	36	2	1	2	2	2	4	3	2	3	2	6	5	2	14
1032	35	2	1	1	1	3	4	6	4	0	3	1	6	3	13
1033	34	1	1	1	1	1	3	6	5	3	1	1	6	4	14
1034	36	1	1	4	2	2	3	3	3	7	2	2	4	2	14
1035	35	1	2	2	2	1	3	4	2	3	2	5	6	2	14
1036	35	2	1	2	2	1	3	2	4	2	2	7	5	2	14
1037	35	2	1	1	2	2	4	4	4	3	2	4	4	2	14
1038	36	1	2	2	2	3	4	3	2	6	3	2	4	2	14
1039	36	1	2	2	2	1	2	3	7	2	1	6	5	2	14
1040	37	1	4	2	4	2	3	2	2	3	3	2	5	4	13
1041	36	1	1	1	1	1	10	4	2	2	1	7	2	3	14
1042	36	2	1	3	3	1	1	1	3	4	1	7	6	3	14
1043	36	2	3	2	2	2	1	7	2	2	2	4	5	2	14
1044	30	2	2	2	2	2	2	3	2	3	1	5	3	1	14
1045	36	1	1	0	0	0	7	6	3	4	2	6	4	2	11
1046	35	2	3	2	2	2	2	4	3	4	2	4	3	2	14
1047	35	1	1	6	6	2	4	3	2	1	1	2	4	2	14
1048	34	2	2	1	2	3	3	3	2	2	4	4	3	3	14
1049	36	1	1	1	1	1	4	1	2	6	1	10	5	2	14
1050	36	2	1	3	2	2	3	2	3	3	2	1	8	4	14
1051	36	1	2	1	1	2	3	4	5	3	0	4	4	6	13
1052	36	2	2	2	2	3	0	8	0	2	0	11	2	2	11
1053	37	0	0	0	0	37	0	0	0	0	0	0	0	0	1
1054	37	8	5	9	10	5	0	0	0	0	0	0	0	0	5
1055	34	2	3	3	4	1	2	4	2	2	1	0	3	7	13
1056	37	0	30	2	5	0	0	0	0	0	0	0	0	0	3
1057	37	37	0	0	0	0	0	0	0	0	0	0	0	0	1
1058	37	0	0	0	0	0	0	0	0	0	0	0	37	0	1
1059	37	0	37	0	0	0	0	0	0	0	0	0	0	0	1
1060	37	0	0	0	0	0	0	0	0	0	37	0	0	0	1
1061	35	2	2	2	2	2	2	3	4	4	1	6	3	2	14
1062	35	2	2	2	2	2	6	3	3	2	1	5	3	2	14
1063	35	1	1	2	2	2	2	2	2	6	4	5	4	2	14
1064	34	1	1	1	2	2	2	2	3	4	2	4	8	2	14
1065	35	2	4	4	2	1	2	2	2	4	1	3	6	2	14
1066	35	4	2	1	2	1	2	3	5	1	2	5	5	2	14
1067	34	2	2	2	2	1	1	1	1	3	3	10	4	2	14
1068	35	2	2	2	2	2	2	2	2	3	3	5	3	5	14
1069	34	1	2	2	2	2	3	2	2	4	1	7	4	2	14
1070	35	2	2	5	3	1	3	4	2	3	1	4	4	1	14
1071	35	2	2	3	2	2	2	2	2	3	2	5	6	2	14
1072	35	1	1	2	2	2	1	1	1	3	1	14	4	2	14
1073	34	1	2	3	2	2	2	2	2	2	2	10	2	2	14
1074	35	2	3	3	1	2	3	4	2	4	1	7	2	1	14
1075	34	1	2	2	2	2	2	3	3	8	2	3	3	1	14
1076	34	1	2	2	1	2	1	1	1	4	1	4	9	5	14
1077	34	2	3	2	3	3	2	2	2	3	2	2	6	2	14
1078	36	0	0	3	1	1	0	0	0	0	0	17	14	0	5
1079	34	2	2	2	2	2	5	3	3	2	2	3	4	2	14
1080	34	2	2	3	3	2	2	2	2	4	2	1	4	5	14
1081	34	2	2	2	1	1	2	2	2	5	2	6	5	2	14
1082	34	2	2	3	2	2	2	2	2	4	4	4	3	2	14
1083	33	0	1	2	1	1	2	4	5	5	1	6	3	2	13
1084	34	1	0	1	2	2	3	3	5	8	2	3	2	2	13
1085	35	0	0	0	1	1	5	10	6	3	1	4	2	2	11
1086	34	4	2	3	3	2	2	2	2	3	3	3	3	2	14
1087	34	1	2	2	1	2	2	3	4	5	2	5	3	2	14
1088	36	0	0	0	0	0	4	8	4	0	0	7	4	9	6
1089	33	1	1	5	3	1	1	3	1	2	1	2	7	5	14
1090	35	0	2	2	2	1	3	2	2	3	1	8	6	3	13
1091	35	1	3	3	3	3	5	3	2	4	2	2	2	2	14
1092	34	1	2	2	2	1	2	3	3	2	2	4	8	2	14
1093	34	1	1	2	2	2	3	3	4	6	3	1	3	3	14
1094	35	1	1	2	1	2	4	5	3	6	2	2	3	3	14
1095	35	2	3	1	2	1	3	2	2	3	1	5	8	2	14
1096	35	2	2	3	2	2	3	2	1	3	3	7	3	2	14
1097	34	1	1	2	1	2	4	4	2	5	3	3	3	3	14
1098	34	1	3	3	2	1	4	3	2	4	2	5	4	0	13
1099	35	1	1	2	1	2	4	5	6	2	1	6	2	2	14
1100	35	1	2	3	3	2	2	3	1	4	2	5	5	2	14
1101	35	0	3	1	2	2	2	4	5	4	1	8	2	1	13
1102	34	1	2	3	2	1	3	3	1	5	2	7	3	1	14
1103	35	2	1	2	2	1	3	3	3	3	2	4	6	3	14
1104	34	2	1	2	2	0	6	2	4	4	2	5	2	2	13
1105	35	1	1	2	2	1	3	2	3	4	1	5	7	3	14
1106	33	2	1	4	2	1	1	1	2	1	5	8	2	3	14
1107	35	1	0	3	3	1	3	3	2	4	1	10	3	1	13
1108	34	1	2	1	1	2	5	4	4	4	2	2	5	1	14
1109	34	2	2	2	2	2	4	3	3	2	2	4	3	3	14
1110	35	2	1	2	1	1	0	3	3	2	1	9	7	3	13
1111	35	1	1	1	1	2	2	2	3	4	1	9	7	1	14
1112	28	0	1	1	1	3	2	7	1	1	2	1	1	7	13
1113	35	2	2	2	2	2	4	1	3	4	1	4	5	3	14
1114	35	1	1	1	1	2	4	6	4	5	1	3	4	2	14
1115	35	2	2	2	1	1	2	5	1	2	1	8	6	2	14
1116	34	1	1	3	2	3	7	5	3	4	1	2	1	1	14
1117	34	2	2	1	1	1	2	5	3	3	2	8	3	1	14
1118	34	1	2	4	1	2	3	2	2	4	2	5	3	3	14
1119	35	3	3	3	3	2	3	2	2	3	1	4	4	2	14
1120	34	3	2	2	3	2	3	2	2	2	3	3	4	3	14
1121	34	2	1	4	2	2	3	3	2	3	2	5	3	2	14
1122	34	3	3	2	3	2	3	2	2	3	2	4	3	2	14
1123	35	3	3	1	1	1	3	4	5	5	2	1	4	2	14
1124	35	1	1	2	1	1	5	2	2	3	1	12	2	2	14
1125	34	2	3	1	2	2	2	3	6	2	1	6	3	1	14
1126	34	2	2	4	2	2	1	2	2	2	2	6	4	3	14
1127	34	3	2	2	0	1	1	4	3	1	2	3	11	1	13
1128	35	1	2	2	2	2	4	7	3	2	1	5	3	1	14
1129	35	1	1	1	1	2	3	7	3	3	2	7	2	2	14
1130	35	1	1	1	1	1	4	3	3	5	1	11	2	1	14
1131	35	1	2	2	3	3	3	4	2	2	1	1	7	4	14
1132	36	0	0	0	0	0	0	0	0	0	36	0	0	0	1
1133	34	2	2	3	2	1	3	3	5	2	1	4	5	1	14
1134	34	1	3	2	2	2	1	2	1	8	1	5	4	2	14
1135	34	2	2	1	1	1	3	5	3	2	2	8	3	1	14
1136	32	1	1	2	1	2	3	1	3	5	1	4	6	2	14
1137	33	1	1	2	1	1	2	1	2	6	2	10	3	1	14
1138	34	2	2	2	3	1	2	3	2	3	1	9	2	2	14
1139	33	1	1	4	2	1	2	4	5	2	1	4	4	2	14
1140	34	2	3	1	3	3	1	1	1	0	2	7	5	5	13
1141	34	2	1	3	2	1	4	3	4	4	2	2	4	2	14
1142	35	2	1	1	1	1	4	3	3	5	1	5	6	2	13
1143	35	2	2	2	3	3	3	2	5	4	2	4	2	1	13
1144	34	2	2	2	3	3	1	1	1	5	2	4	5	3	14
1145	34	2	3	3	4	3	1	1	1	3	1	5	5	2	14
1146	34	3	3	3	2	2	3	2	2	5	1	5	2	1	14
1147	32	1	2	2	2	2	2	1	1	1	1	4	10	3	14
1148	33	1	2	2	1	2	2	3	1	4	1	10	2	2	14
1149	34	2	1	1	2	3	2	3	2	3	2	7	4	2	14
1150	33	2	2	4	3	2	2	2	2	2	2	6	2	2	14
1151	34	1	1	4	2	3	2	2	2	3	3	4	5	2	14
1152	34	2	1	3	1	1	2	2	4	3	2	7	4	2	14
1153	34	1	1	1	1	3	2	2	2	1	2	12	4	2	14
1154	34	2	1	1	1	2	1	1	1	8	2	5	6	3	14
1155	35	2	3	3	3	1	2	2	1	3	2	10	2	1	13
1156	34	2	1	3	1	1	3	4	5	3	1	7	2	1	14
1157	34	1	1	4	2	2	5	4	4	2	1	3	3	2	14
1158	34	1	1	1	1	2	4	5	3	5	2	4	3	2	14
1159	34	1	1	5	1	1	3	4	4	1	1	7	3	2	14
1160	34	0	2	3	2	2	3	3	2	6	1	3	6	1	13
1161	32	1	2	1	2	2	3	4	2	3	1	5	4	2	14
1162	33	3	2	2	2	1	3	3	4	2	1	4	2	4	14
1163	33	2	2	1	1	2	3	2	2	1	1	8	6	2	14
1164	35	0	0	0	0	0	0	0	0	0	0	32	2	1	3
1165	33	1	1	1	2	1	4	6	3	3	2	5	2	2	14
1166	35	0	0	0	0	1	0	0	0	0	0	29	5	0	3
1167	32	2	2	2	2	1	1	1	1	1	1	15	2	1	14
1168	33	2	3	3	2	2	1	1	1	6	2	2	6	2	14
1169	34	1	1	0	0	1	2	4	7	3	1	5	8	1	12
1170	34	2	1	3	1	2	1	3	1	8	1	7	3	1	14
1171	35	0	2	1	1	1	1	1	1	6	2	16	2	1	12
1172	34	2	3	3	3	2	3	3	4	5	1	1	2	2	14
1173	34	0	2	2	2	2	6	5	4	1	2	3	4	1	13
1174	34	1	2	3	2	2	3	4	2	1	2	7	3	2	14
1175	34	2	2	2	2	2	3	2	2	6	2	4	4	1	14
1176	34	1	3	4	4	1	4	3	2	1	1	4	3	3	14
1177	34	2	3	1	3	2	3	3	3	2	1	7	3	1	14
1178	34	1	1	1	1	1	3	4	5	4	1	6	4	2	14
1179	33	1	1	2	2	2	1	2	2	8	4	2	4	2	14
1180	34	2	1	2	2	2	3	2	4	3	2	5	4	2	14
1181	34	1	0	1	3	2	2	3	3	2	2	5	6	4	13
1182	34	1	0	2	1	2	7	4	5	4	1	4	2	1	13
1183	33	1	1	2	1	2	2	3	3	2	2	8	3	3	14
1184	31	1	1	3	2	3	4	4	4	2	0	2	3	2	13
1185	32	2	2	3	2	2	2	2	4	2	2	3	4	2	14
1186	32	2	2	3	2	2	2	3	2	2	2	2	4	4	14
1187	34	2	2	4	3	1	6	3	4	3	1	1	2	2	14
1188	34	2	3	3	2	1	2	2	2	7	2	4	2	2	14
1189	34	2	2	2	2	2	2	3	2	6	2	4	3	2	14
1190	35	0	0	0	0	0	0	0	0	3	0	7	14	11	4
1191	34	2	1	1	1	1	7	2	1	1	2	2	11	2	14
1192	34	0	1	2	1	1	4	4	4	2	1	12	1	1	13
1193	34	1	1	1	1	1	2	2	0	3	1	15	4	2	13
1194	34	1	2	2	2	3	2	2	2	2	1	12	2	1	14
1195	35	1	2	2	2	2	4	2	1	8	1	3	5	2	13
1196	0	0	0	0	0	0	0	0	0	0	0	0	0	0	1
1197	35	0	0	0	0	0	3	4	0	0	0	0	18	10	4
1198	35	0	0	0	0	0	0	0	0	0	0	0	35	0	1
1199	32	2	0	1	1	2	2	2	1	8	0	7	4	2	12
1200	32	1	1	1	1	1	3	2	2	5	2	6	5	2	14
1201	34	0	2	1	2	1	2	4	1	0	2	9	5	5	11
1202	33	2	2	1	2	1	2	2	2	8	2	3	4	2	14
1203	32	1	3	1	1	2	3	1	1	6	1	9	2	1	14
1204	33	1	2	2	1	2	1	5	1	4	2	3	4	5	14
1205	33	3	1	0	1	1	2	2	2	3	2	10	4	2	13
1206	33	2	2	2	2	4	1	2	1	3	2	5	3	4	14
1207	34	2	1	0	1	1	4	4	3	1	1	8	5	3	12
1208	33	1	0	2	2	0	1	1	1	4	3	1	13	4	12
1209	33	2	1	2	2	2	3	4	4	5	1	3	2	2	14
1210	32	3	2	1	2	2	2	3	2	5	2	3	3	2	14
1211	33	1	3	5	2	2	2	2	2	4	1	5	2	2	14
1212	33	2	2	2	1	1	1	2	3	4	1	8	5	1	14
1213	33	1	2	2	2	2	2	2	5	4	2	4	3	2	14
1214	33	2	2	1	2	1	1	3	2	2	1	8	6	2	14
1215	31	3	1	1	1	1	2	3	3	3	2	5	4	2	14
1216	32	1	2	1	3	2	3	2	2	3	1	7	4	1	14
1217	33	1	5	5	6	1	1	3	1	1	2	2	3	2	14
1218	32	2	2	2	2	2	2	2	3	6	2	2	3	2	14
1219	32	1	1	2	1	2	3	2	4	3	2	5	4	2	14
1220	32	1	2	3	2	2	3	3	2	1	2	5	4	2	14
1221	33	1	1	1	2	1	2	2	4	2	2	8	6	1	14
1222	30	2	2	3	2	1	1	1	2	4	1	5	5	1	14
1223	32	3	3	1	1	2	2	2	3	3	2	4	4	2	14
1224	33	2	1	1	4	1	3	3	4	3	1	3	5	2	14
1225	33	1	1	2	1	1	3	4	3	3	2	3	7	2	14
1226	32	3	3	3	2	2	2	2	2	2	2	4	3	2	14
1227	32	1	1	2	2	2	1	4	2	6	2	5	2	2	14
1228	33	1	1	1	1	1	1	3	2	1	0	13	2	6	13
1229	32	2	3	3	3	3	2	1	1	3	1	5	2	3	14
1230	33	1	2	3	2	1	2	2	3	6	1	4	4	2	14
1231	32	2	2	4	3	1	1	2	2	2	3	2	5	3	14
1232	33	1	1	2	2	2	3	2	3	5	2	3	5	2	14
1233	33	2	3	7	4	3	2	1	1	4	1	3	1	1	14
1234	33	1	1	2	2	2	4	2	3	4	2	2	6	2	14
1235	33	2	0	2	2	2	5	1	4	3	2	7	2	1	13
1236	33	1	0	1	1	1	2	4	2	8	3	2	5	3	13
1237	33	1	1	2	2	2	3	3	7	2	1	5	2	2	14
1238	33	1	1	2	1	1	2	2	4	3	1	7	7	1	14
1239	33	1	2	3	3	0	3	2	2	2	1	9	3	2	13
1240	32	2	1	2	2	2	5	2	3	2	2	2	5	2	14
1241	32	1	1	3	4	1	2	2	2	2	2	6	4	2	14
1242	33	3	2	3	1	1	2	1	1	3	1	7	5	3	14
1243	32	2	2	3	1	2	3	2	3	3	2	4	3	2	14
1244	32	3	1	3	3	1	2	3	3	2	2	4	2	3	14
1245	33	2	2	1	2	2	4	5	3	2	2	4	2	2	14
1246	33	1	1	2	1	2	1	1	4	2	2	9	5	2	14
1247	33	3	2	4	3	2	2	2	2	3	2	3	3	2	14
1248	33	1	2	3	2	1	4	2	2	5	3	2	4	2	14
1249	33	1	1	1	1	1	3	12	5	1	1	2	3	1	14
1250	33	1	1	2	2	1	3	3	4	0	1	9	4	2	13
1251	33	1	0	1	1	2	4	4	5	4	3	1	4	3	13
1252	32	3	2	2	1	2	2	2	2	2	2	8	2	2	14
1253	33	1	1	1	2	1	3	5	3	3	3	6	2	2	14
1254	32	1	1	2	1	1	4	3	3	4	2	4	4	2	14
1255	33	1	1	3	3	2	3	2	3	1	3	8	2	1	14
1256	33	1	1	1	2	1	2	3	3	3	1	8	5	2	14
1257	33	1	2	2	2	1	2	2	3	3	1	8	3	3	14
1258	33	2	1	2	2	1	2	1	2	3	2	7	6	2	14
1259	33	2	2	3	3	2	3	3	4	5	1	1	2	2	14
1260	32	1	1	1	2	1	2	2	2	5	2	7	4	2	14
1261	33	1	2	1	1	2	1	5	3	2	2	7	4	2	14
1262	33	1	1	4	2	1	1	2	3	2	3	7	4	2	14
1263	32	1	2	1	1	1	3	3	2	5	1	6	3	3	14
1264	33	2	3	2	3	2	2	2	3	3	2	3	3	3	14
1265	32	0	0	0	0	0	3	10	5	0	0	8	3	3	7
1266	33	2	2	1	1	2	3	3	4	5	1	5	2	2	14
1267	33	1	1	2	3	1	2	3	4	2	1	3	8	2	14
1268	33	0	1	2	1	1	1	4	4	3	2	5	5	4	13
1269	33	1	1	1	1	1	4	3	2	7	2	6	2	2	14
1270	33	2	2	3	2	2	3	3	3	1	1	5	4	2	14
1271	33	2	0	2	2	1	3	3	3	7	2	2	4	2	13
1272	33	2	2	1	2	2	1	1	4	4	1	7	5	1	14
1273	33	1	1	1	2	3	4	4	3	5	1	1	5	2	14
1274	33	1	1	1	1	1	4	3	2	3	2	8	4	2	14
1275	32	1	2	1	2	2	3	4	4	5	1	4	2	1	14
1276	33	1	1	1	1	1	4	6	4	3	1	8	1	1	14
1277	31	2	2	2	2	2	2	2	3	3	2	5	3	1	14
1278	33	2	2	1	1	2	1	1	5	2	1	6	7	2	14
1279	33	2	2	2	2	1	3	2	1	6	1	8	2	1	14
1280	33	1	2	1	2	2	1	5	6	4	1	3	3	2	14
1281	32	1	1	2	1	2	2	4	5	4	1	6	2	1	14
1282	33	1	1	1	1	1	2	3	9	4	1	2	5	2	14
1283	33	2	1	2	2	2	7	1	1	4	2	5	3	1	14
1284	32	0	2	2	2	1	1	13	2	3	1	2	2	1	13
1285	34	1	1	0	1	1	1	2	2	10	0	0	2	13	10
1286	33	0	0	0	8	1	0	0	0	0	0	0	24	0	4
1287	34	0	0	0	0	0	0	0	0	0	0	0	34	0	1
1288	34	0	0	0	0	0	0	0	0	0	0	0	34	0	1
1289	34	0	34	0	0	0	0	0	0	0	0	0	0	0	1
1290	31	1	3	4	2	1	4	3	4	2	1	1	2	3	14
1291	33	0	0	5	7	0	1	2	1	1	0	6	3	7	9
1292	32	3	1	2	2	2	2	2	2	3	2	3	5	3	14
1293	32	1	1	4	2	1	2	2	4	2	1	7	4	1	14
1294	32	0	2	2	2	0	4	3	2	2	1	6	5	3	12
1295	32	2	2	1	1	2	3	4	2	2	2	3	6	2	14
1296	32	1	2	2	2	2	1	2	2	3	1	7	4	3	14
1297	31	1	2	3	3	2	2	3	2	4	1	4	3	1	14
1298	31	3	1	2	1	1	1	2	2	2	2	7	5	2	14
1299	32	2	2	1	2	2	3	3	3	3	1	5	3	2	14
1300	32	2	2	3	4	2	3	2	2	2	1	2	4	3	14
1301	32	1	2	2	1	2	1	2	1	4	1	8	4	3	14
1302	31	1	1	1	2	3	4	2	2	2	1	6	4	2	14
1303	32	1	0	3	2	1	2	2	2	3	1	4	9	2	13
1304	33	2	2	1	3	3	2	4	1	2	1	6	4	2	13
1305	32	5	1	1	2	1	1	1	1	5	2	8	2	2	14
1306	32	1	1	2	1	1	3	4	2	1	1	10	3	2	14
1307	32	1	3	4	2	1	1	1	4	2	1	8	3	1	14
1308	32	1	1	4	2	1	4	2	3	5	2	3	2	2	14
1309	28	2	1	0	1	2	1	3	3	4	2	2	4	3	13
1310	31	2	2	3	2	2	1	4	3	3	1	4	2	2	14
1311	32	1	2	3	2	3	1	1	1	7	1	4	3	3	14
1312	31	2	2	3	3	2	2	2	2	4	2	2	3	2	14
1313	30	1	2	1	1	0	2	3	2	2	0	3	1	12	12
1314	32	1	1	5	3	1	3	2	2	4	1	2	5	2	14
1315	32	2	2	3	1	2	2	2	2	3	1	6	4	2	14
1316	33	0	0	0	0	0	0	0	0	0	0	33	0	0	1
1317	32	2	2	1	2	1	2	1	2	5	1	6	6	1	14
1318	32	1	2	3	0	3	3	5	6	1	2	3	2	1	13
1319	31	2	3	2	2	2	2	2	4	3	1	5	2	1	14
1320	31	2	3	1	3	1	3	3	2	4	1	2	4	2	14
1321	31	2	1	1	2	3	2	2	2	2	3	6	3	2	14
1322	30	0	1	1	1	2	2	2	1	7	2	2	6	3	13
1323	31	1	2	2	3	2	2	2	2	2	2	6	3	2	14
1324	32	1	1	2	2	2	4	2	2	5	1	7	2	1	14
1325	31	2	1	2	1	1	3	3	2	3	2	2	7	2	14
1326	32	1	1	1	1	1	1	3	4	3	1	10	3	2	14
1327	32	1	1	1	1	1	2	5	2	3	2	5	7	1	14
1328	32	2	4	2	5	4	1	1	1	4	1	4	2	1	14
1329	32	1	2	3	2	2	5	3	3	2	1	4	2	2	14
1330	32	2	3	2	2	2	3	3	3	1	1	3	5	2	14
1331	32	2	2	2	2	2	3	2	3	3	1	5	3	2	14
1332	31	2	2	2	1	1	3	2	2	4	2	3	4	3	14
1333	32	5	2	2	2	2	1	1	3	6	1	3	3	1	14
1334	32	1	2	3	1	2	2	3	1	5	1	6	4	1	14
1335	32	3	1	3	2	2	4	2	5	2	1	3	2	2	14
1336	32	2	2	3	2	2	2	3	1	4	1	2	5	3	14
1337	31	2	1	1	2	2	2	3	2	4	1	5	4	2	14
1338	33	1	1	0	1	1	2	2	2	3	1	14	4	1	12
1339	31	3	2	1	2	1	2	3	2	2	3	3	4	3	14
1340	32	1	1	1	2	0	4	3	3	7	1	2	6	1	13
1341	32	2	1	2	2	1	2	1	2	1	1	14	2	1	14
1342	30	1	1	1	2	1	5	4	3	1	1	7	1	2	14
1343	31	2	1	2	2	1	2	2	2	4	1	7	3	2	14
1344	33	1	2	3	2	1	2	1	1	3	0	9	7	1	12
1345	32	1	1	2	2	2	3	2	2	4	2	7	2	2	14
1346	32	1	1	2	2	2	6	2	2	3	1	3	5	2	14
1347	32	1	1	2	1	1	2	3	1	4	2	8	4	2	14
1348	32	2	1	4	2	2	3	2	4	3	2	2	3	2	14
1349	32	1	2	2	2	2	4	4	2	3	1	5	2	2	14
1350	32	1	2	1	2	1	10	3	4	1	1	2	3	1	14
1351	32	2	1	2	2	2	4	3	4	5	2	2	2	1	14
1352	32	1	2	4	3	2	2	2	1	5	0	6	2	2	13
1353	32	5	1	2	2	1	3	4	2	2	1	5	3	1	14
1354	31	1	2	2	2	2	3	2	2	5	1	3	3	3	14
1355	32	1	1	2	2	2	3	1	1	4	3	5	5	2	14
1356	32	2	1	4	4	1	3	2	6	1	1	2	4	1	14
1357	32	4	2	2	3	2	2	2	1	3	2	5	2	2	14
1358	32	1	2	1	2	1	3	5	3	3	2	4	2	3	14
1359	32	1	1	0	1	1	5	3	5	1	2	2	8	2	13
1360	32	3	2	2	2	2	2	2	1	4	2	6	3	1	14
1361	32	1	2	4	3	1	1	2	2	4	2	5	3	2	14
1362	31	1	1	1	1	1	3	7	1	4	2	4	3	2	14
1363	32	1	1	3	1	1	3	5	3	2	1	4	5	2	14
1364	32	1	2	3	2	1	3	4	3	5	2	3	2	1	14
1365	32	1	1	2	2	2	3	2	3	3	1	4	4	4	14
1366	31	1	1	2	2	1	2	6	3	2	1	4	4	2	14
1367	32	1	1	6	2	0	2	2	2	3	1	1	3	8	13
1368	32	1	1	2	1	1	2	7	1	3	1	7	4	1	14
1369	32	1	2	2	2	2	7	2	2	4	1	3	3	1	14
1370	32	1	1	1	2	2	2	2	2	2	2	10	2	3	14
1371	32	2	1	2	2	1	3	3	4	4	1	2	4	3	14
1372	32	3	3	3	3	1	3	3	3	4	2	1	1	2	14
1373	32	1	1	2	1	1	2	5	4	2	1	7	4	1	14
1374	32	1	2	1	2	1	2	2	2	5	0	5	6	3	13
1375	32	1	2	1	1	3	4	7	3	1	1	1	5	2	14
1376	31	3	3	3	3	1	1	1	2	2	4	1	5	2	14
1377	27	0	0	0	0	0	0	0	0	0	0	3	13	11	4
1378	32	3	2	3	2	2	3	3	2	4	0	1	6	1	13
1379	31	3	1	3	1	2	4	4	2	2	0	3	4	2	13
1380	32	1	1	2	2	3	3	1	1	7	2	6	2	1	14
1381	32	0	0	1	1	0	1	3	2	2	1	11	10	0	10
1382	32	1	2	3	2	2	3	2	2	5	1	2	4	3	14
1383	33	0	3	0	2	1	4	17	3	0	0	0	3	0	7
1384	32	1	3	1	2	1	3	7	5	0	4	0	4	1	12
1385	33	0	0	0	0	0	2	27	4	0	0	0	0	0	3
1386	33	0	12	1	20	0	0	0	0	0	0	0	0	0	3
1387	33	0	0	33	0	0	0	0	0	0	0	0	0	0	1
1388	0	0	0	0	0	0	0	0	0	0	0	0	0	0	1
1389	33	0	1	0	0	0	0	0	0	0	0	0	32	0	2
1390	31	2	3	3	3	1	1	2	2	3	1	4	4	2	14
1391	31	1	2	2	2	2	3	3	2	3	2	6	2	1	14
1392	31	1	1	1	1	1	1	1	1	1	1	19	1	1	14
1393	31	1	2	2	2	1	3	3	6	4	2	1	2	2	14
1394	31	2	1	2	1	2	2	6	2	2	1	7	2	1	14
1395	31	1	1	1	1	1	1	1	4	5	1	8	3	3	14
1396	31	3	2	2	2	1	2	2	2	5	1	3	4	2	14
1397	31	0	1	1	1	1	2	1	4	4	1	2	12	1	13
1398	31	1	1	1	1	2	1	7	5	2	1	7	1	1	14
1399	31	2	2	3	2	2	2	2	3	2	1	4	4	2	14
1400	31	1	2	1	2	2	2	3	2	4	2	5	3	2	14
1401	28	1	1	1	1	1	4	3	4	2	1	2	3	4	14
1402	31	1	2	1	1	1	3	3	3	8	1	2	2	3	14
1403	30	0	2	2	2	2	4	2	2	2	2	4	4	2	13
1404	31	1	1	2	1	1	3	4	6	3	1	5	2	1	14
1405	31	1	1	1	1	1	2	2	2	5	1	8	4	2	14
1406	32	1	2	1	2	1	2	7	2	7	2	2	2	1	13
1407	31	0	1	2	1	1	4	1	2	2	1	12	3	1	13
1408	31	1	3	2	3	2	3	2	1	8	1	1	3	1	14
1409	31	1	2	2	2	2	2	4	1	5	1	4	4	1	14
1410	30	5	2	2	2	1	3	1	2	2	1	3	4	2	14
1411	30	1	1	4	1	2	2	2	2	1	2	6	4	2	14
1412	31	1	1	1	1	1	2	5	5	2	1	6	4	1	14
1413	31	1	1	3	2	1	1	2	2	4	1	10	2	1	14
1414	31	1	2	2	2	2	2	2	1	2	1	5	7	2	14
1415	31	1	2	2	2	2	2	2	2	10	1	3	1	1	14
1416	30	2	2	2	3	2	3	2	2	1	1	3	6	1	14
1417	29	1	3	3	3	1	2	2	4	1	1	5	2	1	14
1418	31	1	2	4	3	1	3	4	2	3	1	2	4	1	14
1419	31	1	1	3	1	1	3	5	4	1	1	6	3	1	14
1420	31	1	0	2	2	2	2	3	4	3	2	5	3	2	13
1421	30	2	2	1	2	1	2	2	2	2	2	7	3	2	14
1422	31	1	1	1	1	1	2	5	2	6	0	7	3	1	13
1423	31	1	1	2	1	2	3	6	3	2	1	5	1	3	14
1424	31	2	1	2	2	1	2	3	2	5	1	4	4	2	14
1425	32	1	2	1	1	1	1	5	3	0	1	12	3	1	12
1426	31	1	1	3	3	1	2	1	2	3	1	9	3	1	14
1427	30	1	2	3	2	1	2	3	1	1	3	3	4	4	14
1428	31	2	2	2	2	2	2	1	1	4	1	8	3	1	14
1429	31	1	2	2	2	3	3	2	3	3	3	3	3	1	14
1430	31	1	3	1	1	1	8	3	4	3	2	1	2	1	14
1431	31	1	1	1	1	1	1	4	1	6	2	5	5	2	14
1432	28	1	1	1	1	1	1	3	2	8	1	1	4	3	14
1433	31	1	1	0	1	1	2	1	1	3	3	15	1	1	13
1434	31	1	1	1	1	1	3	3	9	1	2	5	1	2	14
1435	31	1	1	1	1	1	1	2	1	3	1	3	13	2	14
1436	31	3	1	1	1	1	3	3	2	4	2	3	5	2	14
1437	29	1	2	3	3	1	2	2	2	4	1	2	4	2	14
1438	31	2	1	1	2	3	2	1	1	7	2	2	4	3	14
1439	31	1	1	2	1	1	1	2	3	2	1	12	3	1	14
1440	31	9	1	2	2	1	3	2	3	1	1	4	1	1	14
1441	31	0	1	1	1	1	2	1	1	4	1	14	3	1	13
1442	30	1	1	2	2	1	2	2	2	5	1	5	5	1	14
1443	30	1	0	1	1	2	3	7	4	2	2	3	3	1	13
1444	31	1	1	1	1	1	1	1	1	4	1	12	5	1	14
1445	31	1	1	2	2	1	3	3	2	5	2	2	5	2	14
1446	31	2	2	2	2	2	3	2	4	3	1	4	2	2	14
1447	31	1	2	2	2	3	3	5	2	2	2	3	2	2	14
1448	31	1	1	1	2	2	1	8	4	2	1	3	2	3	14
1449	30	1	2	2	2	2	1	2	4	2	2	6	2	2	14
1450	31	1	3	3	3	1	2	4	4	4	1	2	2	1	14
1451	31	2	2	3	2	2	1	2	1	6	1	3	4	2	14
1452	31	1	1	0	1	2	3	2	4	6	1	7	1	2	13
1453	30	0	2	1	0	1	2	2	7	4	1	6	2	2	12
1454	31	1	1	2	2	2	3	4	3	4	2	5	1	1	14
1455	31	2	2	3	2	1	1	5	2	2	1	5	3	2	14
1456	30	3	1	2	3	1	2	3	2	2	2	4	3	2	14
1457	31	2	2	2	2	1	4	2	1	5	1	2	5	2	14
1458	30	2	1	4	2	1	3	1	2	4	1	3	4	2	14
1459	31	0	0	0	0	0	1	0	0	0	2	21	6	1	6
1460	31	1	1	1	1	1	1	3	3	3	1	6	6	3	14
1461	31	1	1	2	1	1	2	2	3	7	1	5	4	1	14
1462	30	2	2	2	1	2	2	3	3	3	1	2	4	3	14
1463	30	1	0	2	1	0	2	3	1	2	1	7	5	5	12
1464	32	0	0	0	0	0	2	0	0	0	0	6	24	0	3
1465	32	3	19	0	3	4	0	0	0	0	0	1	1	1	7
1466	29	0	1	0	1	1	1	1	1	1	0	8	8	6	11
1467	30	0	1	1	1	1	5	3	3	4	1	3	4	3	13
1468	31	2	1	1	1	1	2	4	2	1	1	4	9	2	14
1469	31	0	1	2	2	2	2	1	1	1	2	14	1	2	13
1470	30	1	2	3	3	2	4	3	3	3	0	1	4	1	13
1471	31	1	3	1	2	1	2	4	7	2	1	3	3	1	14
1472	31	1	1	3	2	1	1	1	2	3	1	12	2	1	14
1473	31	2	3	2	2	1	3	2	3	4	1	3	5	0	13
1474	31	1	1	3	2	2	1	2	2	6	1	4	3	3	14
1475	31	1	2	2	2	2	3	5	2	4	2	3	2	1	14
1476	31	2	1	1	1	2	3	2	4	4	2	5	3	1	14
1477	31	1	2	5	4	3	1	1	1	1	0	7	3	2	13
1478	31	2	2	2	2	1	2	1	2	3	2	7	4	1	14
1479	31	1	1	2	0	1	1	5	5	2	1	5	6	1	13
1480	31	2	2	3	1	2	2	1	1	3	2	4	6	2	14
1481	31	2	3	2	1	2	2	4	4	4	2	1	2	2	14
1482	31	1	0	3	1	2	2	9	2	1	2	3	4	1	13
1483	30	1	2	1	2	2	1	1	3	5	2	1	6	3	14
1484	29	1	2	2	1	1	4	3	3	4	2	2	2	2	14
1485	30	1	1	2	1	1	2	5	5	4	1	2	3	2	14
1486	31	2	2	3	3	3	3	3	2	2	1	2	3	2	14
1487	31	2	2	4	2	1	1	2	1	4	1	1	8	2	14
1488	32	0	0	2	0	0	3	0	1	0	0	1	25	0	5
1489	32	1	0	1	0	30	0	0	0	0	0	0	0	0	3
1490	32	0	31	0	0	1	0	0	0	0	0	0	0	0	2
1491	32	0	0	0	0	0	0	0	32	0	0	0	0	0	1
1492	32	0	0	2	0	0	10	13	7	0	0	0	0	0	4
1493	32	0	30	2	0	0	0	0	0	0	0	0	0	0	2
1494	0	0	0	0	0	0	0	0	0	0	0	0	0	0	1
1495	32	32	0	0	0	0	0	0	0	0	0	0	0	0	1
1496	32	0	0	0	0	0	0	0	0	0	0	0	27	5	2
1497	30	0	1	2	0	1	1	1	1	2	1	14	4	2	12
1498	31	1	2	2	2	1	3	3	4	6	2	3	1	1	13
1499	30	1	2	2	2	2	3	3	4	2	0	2	5	2	13
1500	31	1	2	1	0	0	1	1	1	3	1	16	3	1	11
1501	28	1	2	0	2	3	2	2	3	0	3	1	5	4	12
1502	30	1	1	4	2	1	2	2	2	5	1	6	2	1	14
1503	30	0	2	2	2	1	2	1	2	6	1	5	4	2	13
1504	30	1	1	2	2	1	1	1	1	3	1	9	5	2	14
1505	30	1	1	1	2	1	2	3	4	0	1	7	5	2	13
1506	30	1	3	2	3	1	1	2	1	5	1	5	3	2	14
1507	30	2	2	3	2	1	2	2	3	2	1	7	2	1	14
1508	30	2	2	2	2	2	2	2	1	3	3	3	3	3	14
1509	30	1	2	3	1	2	3	1	2	4	2	5	2	2	14
1510	30	2	1	1	1	1	3	1	1	2	1	9	6	1	14
1511	30	1	2	1	2	2	2	2	2	2	2	5	6	1	14
1512	30	1	1	3	1	1	2	1	1	6	3	6	3	1	14
1513	30	1	1	2	3	1	2	4	3	2	1	4	4	2	14
1514	30	1	1	1	2	1	2	3	3	3	1	7	3	2	14
1515	30	1	1	1	1	1	6	2	2	2	1	4	6	2	14
1516	30	1	1	1	1	1	3	6	3	2	1	6	2	2	14
1517	30	2	1	1	1	1	1	1	2	6	2	6	3	3	14
1518	30	1	1	3	2	1	1	2	4	2	1	9	2	1	14
1519	30	2	1	2	2	1	1	4	2	3	1	4	4	3	14
1520	30	1	2	1	1	2	2	3	4	3	1	6	3	1	14
1521	30	1	1	2	1	2	5	3	3	6	1	2	2	1	14
1522	31	1	1	1	1	2	4	6	4	2	3	2	3	1	13
1523	29	2	3	1	2	2	2	2	2	3	1	5	3	1	14
1524	30	1	1	1	1	1	1	1	2	1	1	17	1	1	14
1525	30	2	2	2	2	1	2	3	2	4	1	6	2	1	14
1526	30	1	1	1	1	1	1	3	7	2	1	5	3	3	14
1527	30	1	2	2	2	1	2	3	3	1	1	2	5	5	14
1528	28	1	2	2	2	1	2	1	1	3	1	5	6	1	14
1529	29	0	0	1	1	1	4	1	1	7	0	2	3	8	11
1530	31	3	2	6	3	1	2	2	1	1	0	2	8	0	11
1531	28	2	1	3	3	2	0	1	1	4	1	3	4	3	13
1532	30	1	1	1	1	1	1	1	1	4	2	13	1	2	14
1533	30	1	1	1	1	2	2	1	3	2	2	7	5	2	14
1534	30	1	2	2	2	3	2	2	2	4	2	4	2	2	14
1535	29	2	2	1	1	2	3	6	4	1	2	2	2	1	14
1536	30	1	1	2	0	1	3	1	2	2	1	12	2	2	13
1537	30	1	2	4	2	1	4	2	4	4	2	1	2	1	14
1538	29	1	1	1	1	1	5	4	6	3	1	1	2	2	14
1539	30	1	1	1	1	1	3	5	3	2	1	7	3	1	14
1540	29	1	2	2	2	1	2	3	3	6	2	2	2	1	14
1541	29	2	1	1	1	1	2	1	1	4	2	8	3	2	14
1542	30	1	1	1	1	1	5	3	5	1	1	5	3	2	14
1543	30	2	2	2	2	1	3	1	1	3	2	5	4	2	14
1544	30	1	2	1	2	2	2	3	3	3	1	4	4	2	14
1545	30	1	2	2	2	1	2	2	2	6	1	6	2	1	14
1546	29	2	3	3	3	1	2	1	3	0	2	6	2	1	13
1547	29	1	1	0	2	1	2	3	6	4	1	3	3	2	13
1548	30	1	1	2	2	1	4	3	4	2	1	5	2	2	14
1549	30	0	1	2	2	0	5	2	2	4	2	6	3	1	12
1550	30	1	1	2	2	2	3	3	3	4	1	4	2	2	14
1551	30	1	1	2	2	1	4	2	3	2	1	6	3	2	14
1552	30	1	1	1	1	1	6	1	2	3	2	7	3	1	14
1553	31	1	2	2	2	1	3	5	4	4	1	3	2	1	13
1554	29	3	1	1	1	1	2	3	3	1	0	4	5	4	13
1555	29	1	1	1	2	2	2	2	3	4	2	3	3	3	14
1556	30	1	2	2	2	2	4	3	5	4	1	2	1	1	14
1557	30	2	2	2	2	2	3	2	2	5	1	3	2	2	14
1558	30	2	1	2	2	1	2	1	3	1	1	5	7	2	14
1559	31	0	1	1	1	1	0	0	0	3	0	15	7	2	8
1560	30	0	1	1	1	2	2	1	4	1	1	13	2	1	13
1561	30	1	1	2	1	2	2	1	1	3	1	6	6	3	14
1562	30	2	2	3	2	1	1	1	2	4	1	5	4	2	14
1563	30	2	1	1	1	1	2	2	3	3	2	3	6	3	14
1564	29	1	1	1	1	2	2	1	2	2	2	9	4	1	14
1565	30	0	1	1	1	1	2	3	5	3	2	5	4	2	13
1566	30	3	1	5	4	2	1	2	1	3	1	2	3	2	14
1567	30	1	3	2	2	1	3	1	2	2	1	6	5	1	14
1568	30	0	1	1	1	1	2	6	6	1	1	2	7	1	13
1569	30	1	1	1	1	1	2	2	1	2	1	11	5	1	14
1570	30	1	1	1	1	2	2	2	1	7	2	7	2	1	14
1571	30	1	1	1	1	1	4	2	3	3	2	6	3	2	14
1572	30	1	2	2	1	2	1	4	2	3	1	7	3	1	14
1573	31	1	2	1	2	1	1	5	2	6	2	2	5	1	13
1574	29	2	1	2	1	2	3	3	4	3	1	2	3	2	14
1575	30	2	2	2	2	1	2	1	4	2	1	5	5	1	14
1576	30	1	1	2	2	2	3	3	1	3	1	5	4	2	14
1577	30	1	1	1	2	1	2	3	2	6	3	2	4	2	14
1578	30	2	1	3	1	2	4	5	4	2	1	2	1	2	14
1579	25	1	1	2	2	2	1	3	1	1	1	4	3	3	14
1580	29	1	0	1	2	1	5	3	2	3	3	1	4	3	13
1581	30	2	1	2	1	3	3	2	3	1	1	5	3	3	14
1582	30	1	1	3	2	1	0	2	4	3	2	6	4	1	13
1583	30	1	1	0	1	1	4	5	3	3	1	7	2	1	13
1584	29	2	3	8	7	4	0	1	0	2	0	2	0	0	9
1585	31	0	1	0	1	3	3	3	3	4	2	4	5	2	11
1586	30	3	2	6	2	2	2	2	2	3	1	2	2	1	14
1587	29	0	0	0	0	0	2	12	2	1	0	2	7	3	8
1588	29	2	2	2	2	1	1	1	1	2	1	7	5	2	14
1589	30	2	1	2	2	2	4	6	4	2	1	3	1	0	13
1590	30	1	1	2	1	1	2	5	3	5	2	2	4	1	14
1591	30	2	1	3	2	1	5	3	2	4	2	2	2	1	14
1592	29	2	1	3	3	1	3	1	2	3	1	4	3	2	14
1593	30	1	2	3	2	1	2	2	5	3	1	3	2	3	14
1594	28	2	1	1	1	1	2	2	2	4	2	2	5	3	14
1595	30	0	2	2	1	2	2	2	4	2	1	9	2	1	13
1596	30	2	2	3	2	1	2	3	2	4	1	3	2	3	14
1597	30	1	2	1	2	1	3	2	2	3	1	4	4	4	14
1598	30	3	3	4	3	1	1	1	2	4	2	3	2	1	14
1599	30	1	1	2	2	1	4	5	4	4	1	1	2	2	14
1600	29	1	3	3	1	1	1	3	0	1	1	8	5	1	13
1601	30	1	1	2	2	2	3	3	3	5	1	1	4	2	14
1602	30	1	1	1	1	1	2	6	2	6	0	3	4	2	13
1603	30	2	1	1	1	1	1	3	1	2	1	13	2	1	14
1604	30	1	1	1	1	1	3	2	4	4	1	5	4	2	14
1605	30	2	2	2	1	1	3	2	2	3	1	5	4	2	14
1606	30	1	3	3	3	3	3	3	3	3	1	1	2	1	14
1607	30	1	2	2	2	1	3	2	4	4	1	5	2	1	14
1608	26	1	2	2	2	1	2	2	2	2	3	2	3	2	14
1609	30	1	2	2	2	2	5	2	5	1	0	5	2	1	13
1610	30	1	1	2	1	2	2	3	2	11	2	0	2	1	13
1611	31	0	0	0	0	31	0	0	0	0	0	0	0	0	1
1612	31	1	1	5	5	1	2	4	1	1	0	0	10	0	10
1613	31	1	4	0	9	8	1	7	0	1	0	0	0	0	7
1614	31	0	0	0	0	0	4	18	9	0	0	0	0	0	3
1615	31	0	0	0	0	0	2	13	3	0	0	0	13	0	4
1616	31	0	1	1	1	0	4	3	0	2	5	0	7	7	9
1617	31	0	0	0	0	0	0	31	0	0	0	0	0	0	1
1618	0	0	0	0	0	0	0	0	0	0	0	0	0	0	1
1619	0	0	0	0	0	0	0	0	0	0	0	0	0	0	1
1620	31	0	0	0	0	0	31	0	0	0	0	0	0	0	1
1621	28	2	2	2	2	2	2	2	1	4	2	4	2	1	14
1622	29	1	2	4	2	1	1	2	1	3	1	4	5	2	14
1623	29	1	1	2	1	2	2	4	3	1	1	3	3	5	14
1624	29	2	1	1	1	1	1	4	2	3	1	6	3	3	14
1625	29	1	1	2	1	2	2	4	3	3	1	6	2	1	14
1626	30	2	1	2	2	1	1	2	3	6	1	4	3	2	13
1627	29	2	1	2	2	1	1	1	1	3	2	6	5	2	14
1628	29	1	2	2	2	2	4	3	2	4	1	1	4	1	14
1629	29	1	2	3	2	1	2	6	3	2	2	2	2	1	14
1630	28	1	0	1	1	2	2	2	2	3	1	7	4	2	13
1631	29	0	1	3	2	1	2	3	2	5	2	3	4	1	13
1632	28	1	2	3	1	0	3	3	3	2	1	4	3	2	13
1633	29	1	1	1	1	1	4	2	3	2	1	4	6	2	14
1634	29	1	2	1	2	2	2	1	1	7	2	5	2	1	14
1635	29	2	1	1	1	2	2	5	2	4	1	5	2	1	14
1636	29	1	2	2	3	2	2	4	1	5	1	3	2	1	14
1637	29	1	1	2	1	1	3	2	1	6	1	4	4	2	14
1638	27	1	1	2	1	2	2	1	1	3	2	8	2	1	14
1639	29	1	2	2	3	2	1	1	1	1	1	11	2	1	14
1640	29	1	0	1	2	1	1	3	1	4	1	9	3	2	13
1641	29	1	1	1	1	1	2	4	2	2	2	7	4	1	14
1642	29	1	2	1	1	2	4	2	2	6	2	2	3	1	14
1643	28	2	1	1	1	1	3	2	2	2	1	7	3	2	14
1644	29	2	2	2	3	2	2	2	2	5	2	2	2	1	14
1645	29	0	1	1	1	1	2	4	3	3	1	5	4	3	13
1646	28	1	3	2	1	2	1	1	1	1	1	11	1	2	14
1647	29	3	3	2	3	1	1	1	1	3	1	4	4	2	14
1648	28	3	1	2	2	1	3	2	2	2	2	2	4	2	14
1649	29	1	1	3	2	1	4	3	2	4	1	3	3	1	14
1650	29	1	1	1	1	1	2	2	1	2	2	5	2	8	14
1651	29	1	1	3	1	1	4	3	2	3	2	4	3	1	14
1652	29	2	2	3	3	2	4	3	1	2	1	3	2	1	14
1653	29	1	1	2	2	2	3	4	3	2	2	4	1	2	14
1654	29	2	1	2	2	1	1	1	1	3	1	3	9	2	14
1655	29	1	1	1	0	1	3	2	6	3	2	3	4	2	13
1656	29	1	1	1	1	2	1	2	2	7	1	4	4	2	14
1657	29	2	1	3	2	1	1	3	3	1	1	6	4	1	14
1658	28	1	1	2	2	1	5	3	3	6	1	1	1	1	14
1659	28	1	1	2	1	1	1	2	2	2	2	5	6	2	14
1660	29	1	2	2	1	4	1	1	1	4	0	8	2	2	13
1661	29	1	1	1	1	1	2	2	2	2	1	9	4	2	14
1662	29	1	1	1	1	1	4	4	6	1	1	6	1	1	14
1663	29	1	0	0	1	0	4	4	5	4	1	3	4	2	11
1664	29	1	1	1	1	2	2	2	2	2	1	10	2	2	14
1665	30	0	0	0	0	0	0	0	0	0	0	13	17	0	2
1666	29	1	1	1	1	2	1	1	1	4	1	4	9	2	14
1667	28	1	1	1	1	1	1	1	1	5	1	6	6	2	14
1668	29	0	2	2	1	1	1	4	4	4	1	4	3	2	13
1669	28	1	1	2	3	2	1	4	2	2	1	4	4	1	14
1670	29	2	2	3	1	1	3	2	3	4	1	3	2	2	14
1671	29	1	2	2	2	1	1	4	4	4	1	3	2	2	14
1672	29	1	1	2	1	1	4	5	4	2	1	5	1	1	14
1673	29	1	1	2	2	2	4	2	2	5	1	2	4	1	14
1674	29	2	2	3	3	1	2	2	1	5	1	3	3	1	14
1675	29	2	2	3	2	2	2	1	1	2	1	6	3	2	14
1676	29	2	1	1	2	2	1	1	2	3	2	3	4	5	14
1677	29	1	1	3	4	1	1	1	2	2	2	2	7	2	14
1678	29	1	1	1	1	1	2	2	8	3	1	4	3	1	14
1679	29	1	2	3	2	1	1	1	2	2	1	7	4	2	14
1680	29	1	1	2	1	2	3	2	1	5	2	2	5	2	14
1681	29	1	1	1	1	1	4	2	2	4	2	5	4	1	14
1682	29	1	2	1	3	1	3	2	3	4	1	2	4	2	14
1683	30	1	1	1	1	1	4	2	3	1	1	8	3	3	13
1684	29	1	2	2	3	1	2	1	1	2	1	9	2	2	14
1685	29	1	0	1	1	0	3	3	4	0	2	6	6	2	11
1686	29	2	1	2	2	1	2	2	2	4	2	4	3	2	14
1687	29	0	2	1	1	1	2	2	1	1	1	12	3	2	13
1688	29	2	2	1	2	2	4	2	4	3	2	1	2	2	14
1689	29	1	1	1	1	2	1	1	1	7	1	5	5	2	14
1690	29	1	3	2	2	2	1	3	2	5	2	2	3	1	14
1691	29	0	1	2	1	1	4	4	5	2	1	6	1	1	13
1692	30	1	1	1	1	1	3	4	2	2	1	5	6	2	13
1693	29	1	1	2	2	1	4	3	2	4	1	3	3	2	14
1694	28	1	1	1	1	1	3	4	4	2	1	4	4	1	14
1695	29	2	1	2	2	2	2	1	1	6	1	1	4	4	14
1696	29	3	2	2	1	1	2	1	1	3	1	6	4	2	14
1697	28	2	1	3	1	2	2	2	2	4	2	2	3	2	14
1698	29	0	0	1	1	1	4	5	4	2	1	5	3	2	12
1699	27	0	1	2	2	2	1	2	1	3	1	1	7	4	13
1700	30	2	2	2	2	1	1	1	1	8	1	7	1	1	13
1701	29	1	1	1	1	1	2	3	3	2	2	9	2	1	14
1702	28	2	1	2	1	2	2	2	2	2	3	4	3	2	14
1703	29	1	2	1	2	1	2	1	2	4	1	8	2	2	14
1704	30	1	1	1	1	1	2	1	2	3	1	10	4	2	13
1705	29	0	2	1	1	2	3	3	3	6	1	5	1	1	13
1706	28	1	2	1	2	1	2	3	2	1	2	6	3	2	14
1707	29	1	1	2	1	1	3	2	1	1	1	13	1	1	14
1708	29	1	1	4	2	1	3	3	2	2	1	6	2	1	14
1709	29	1	1	3	2	1	1	3	2	7	1	3	3	1	14
1710	29	1	1	1	1	2	3	1	1	3	1	9	4	1	14
1711	29	1	1	2	1	1	1	2	1	1	1	13	3	1	14
1712	29	1	2	1	2	1	3	3	3	4	1	3	3	2	14
1713	29	1	1	1	1	1	6	2	3	2	1	4	4	2	14
1714	29	1	1	2	2	2	4	2	2	3	2	2	3	3	14
1715	29	1	1	1	1	1	2	1	2	2	1	3	11	2	14
1716	29	1	1	1	1	1	2	1	3	3	2	7	5	1	14
1717	29	1	1	1	1	1	3	2	3	3	1	7	3	2	14
1718	28	2	2	1	2	1	1	1	1	4	1	4	5	3	14
1719	28	2	2	2	1	1	2	3	3	2	2	5	2	1	14
1720	29	1	1	1	1	1	4	4	3	1	1	3	6	2	14
1721	29	1	1	2	1	1	4	8	4	1	1	2	2	1	14
1722	28	2	1	2	1	0	1	2	4	1	1	3	7	3	13
1723	29	1	1	1	1	1	3	2	3	3	1	9	2	1	14
1724	29	1	1	3	3	2	3	2	2	5	2	1	3	1	14
1725	29	1	2	2	1	2	5	2	2	7	1	2	1	1	14
1726	29	0	1	1	1	1	2	3	6	2	1	7	3	1	13
1727	29	1	4	3	3	1	0	2	1	1	1	9	1	2	13
1728	29	0	1	0	1	1	2	3	2	3	1	10	4	1	12
1729	30	0	2	1	2	1	1	1	1	2	0	10	7	2	11
1730	26	1	1	2	1	1	1	2	2	3	2	6	1	3	14
1731	29	2	2	2	2	1	2	1	1	9	2	2	2	1	14
1732	29	2	2	3	2	1	3	3	2	6	1	2	1	1	14
1733	30	2	2	1	3	1	4	1	2	4	1	3	3	3	13
1734	29	3	2	2	2	2	1	2	1	8	1	2	2	1	14
1735	27	0	3	2	1	1	5	2	4	2	1	2	2	2	13
1736	29	1	2	3	3	3	1	5	2	2	1	2	3	1	14
1737	29	3	2	1	2	2	5	3	3	2	1	2	2	1	14
1738	28	1	2	2	1	2	3	2	2	3	2	2	4	2	14
1739	28	0	2	4	3	0	2	5	1	4	2	1	2	2	12
1740	28	1	2	1	3	2	2	1	1	3	2	3	6	1	14
1741	29	1	1	2	2	2	1	6	3	3	1	4	1	2	14
1742	29	3	5	5	5	3	0	0	0	1	1	2	2	2	11
1743	29	1	1	2	1	1	2	3	2	3	1	5	5	2	14
1744	28	1	3	3	2	2	4	2	1	3	1	4	1	1	14
1745	29	1	1	2	1	1	4	2	1	1	1	12	1	1	14
1746	29	1	1	2	1	1	1	2	6	2	0	3	7	2	13
1747	29	1	1	2	1	1	6	2	3	4	1	3	3	1	14
1748	28	2	1	3	1	1	2	2	3	2	1	4	3	3	14
1749	27	2	1	1	1	2	2	2	3	7	1	2	1	2	14
1750	29	1	1	2	0	1	3	2	3	1	2	6	6	1	13
1751	29	2	1	1	2	2	3	3	4	3	0	1	6	1	13
1752	29	1	2	3	2	1	3	3	3	4	1	1	2	3	14
1753	30	0	3	1	2	2	4	3	6	9	0	0	0	0	8
1754	30	30	0	0	0	0	0	0	0	0	0	0	0	0	1
1755	30	0	0	0	0	0	0	0	0	0	30	0	0	0	1
1756	28	1	1	4	3	1	3	3	2	3	1	1	3	2	14
1757	28	1	2	1	1	1	2	6	3	2	2	4	1	2	14
1758	27	1	1	1	1	1	1	1	1	5	1	7	4	2	14
1759	27	1	1	1	1	2	3	1	2	2	2	7	2	2	14
1760	28	1	0	3	2	1	3	3	3	3	1	3	4	1	13
1761	28	1	1	2	1	0	2	1	1	4	1	11	2	1	13
1762	28	2	0	1	3	1	3	2	2	4	1	5	3	1	13
1763	28	1	1	4	2	2	3	2	2	1	2	2	3	3	14
1764	28	1	1	1	1	2	1	1	1	1	1	10	4	3	14
1765	28	4	1	2	1	1	5	3	2	2	1	1	4	1	14
1766	27	2	2	1	2	1	1	2	2	2	1	4	4	3	14
1767	27	1	0	1	1	1	1	1	1	2	1	10	4	3	13
1768	27	0	1	2	2	2	3	2	2	3	2	3	3	2	13
1769	28	1	2	4	2	2	1	2	1	3	1	6	2	1	14
1770	28	1	1	2	2	1	4	3	3	4	2	1	2	2	14
1771	28	2	0	1	1	1	1	1	1	2	4	10	2	2	13
1772	28	1	2	2	2	1	1	3	1	3	1	5	4	2	14
1773	27	0	1	1	1	1	3	2	2	2	2	9	2	1	13
1774	27	0	0	0	0	0	0	0	0	0	0	14	7	6	4
1775	28	1	2	2	1	1	3	2	2	1	1	5	5	2	14
1776	27	1	2	1	2	2	3	2	2	2	2	3	3	2	14
1777	28	2	1	1	1	1	2	1	3	2	1	7	4	2	14
1778	28	1	1	3	3	2	3	2	1	1	1	8	1	1	14
1779	28	1	1	3	3	3	1	2	2	3	2	3	2	2	14
1780	28	1	1	2	2	3	2	3	2	2	1	4	3	2	14
1781	28	1	2	2	2	1	1	1	2	3	2	5	4	2	14
1782	27	1	1	1	1	1	7	4	2	1	1	2	3	2	14
1783	28	2	2	2	2	2	1	1	1	7	1	2	4	1	14
1784	28	1	1	1	1	2	5	3	1	4	4	2	1	2	14
1785	27	1	1	1	2	1	1	2	7	2	2	6	0	1	13
1786	28	1	1	1	1	2	1	2	1	2	1	9	4	2	14
1787	28	1	3	4	2	2	1	1	1	3	1	4	3	2	14
1788	28	1	2	2	2	1	2	2	4	1	2	3	4	2	14
1789	28	1	1	2	2	2	1	2	2	2	1	9	2	1	14
1790	28	1	2	2	2	2	1	2	2	7	1	3	2	1	14
1791	28	2	2	4	1	2	1	3	1	3	1	4	1	3	14
1792	29	0	0	0	0	0	0	0	0	0	0	29	0	0	1
1793	28	0	0	1	1	1	4	2	4	3	1	1	8	2	12
1794	28	1	1	1	1	1	2	2	2	2	1	11	2	1	14
1795	28	1	1	3	1	1	1	6	2	1	1	5	4	1	14
1796	28	3	2	2	2	2	2	4	2	2	1	3	2	1	14
1797	28	1	1	1	1	1	2	2	2	9	1	4	2	1	14
1798	28	1	0	0	0	1	3	4	3	2	1	8	4	1	11
1799	28	0	1	3	2	2	1	1	1	10	0	4	2	1	12
1800	29	1	1	1	1	1	3	4	2	1	1	4	5	4	13
1801	28	1	1	3	1	2	2	2	3	3	4	3	2	1	14
1802	28	1	1	1	1	1	2	2	2	2	2	7	4	2	14
1803	27	2	2	4	1	2	3	2	1	1	1	3	3	2	14
1804	28	1	2	2	2	2	4	2	3	2	1	3	2	2	14
1805	28	2	2	2	2	2	2	1	1	4	2	5	2	1	14
1806	28	1	1	1	2	1	2	2	2	6	2	5	1	2	14
1807	29	2	6	4	4	1	1	2	2	2	1	2	1	1	13
1808	27	0	1	2	2	2	2	3	2	2	2	6	1	2	13
1809	28	1	1	2	1	1	2	3	1	2	2	7	3	2	14
1810	28	2	0	2	2	2	2	3	2	1	2	1	6	3	13
1811	28	1	3	2	1	1	2	2	2	7	1	2	3	1	14
1812	26	2	1	2	4	1	1	2	1	0	2	3	5	2	13
1813	27	1	2	4	3	1	2	3	2	4	1	1	2	1	14
1814	28	1	1	1	1	2	2	2	4	3	3	1	5	2	14
1815	28	1	0	1	1	1	2	2	1	4	2	11	1	1	13
1816	28	1	1	1	1	1	1	1	3	1	1	13	2	1	14
1817	28	1	1	2	2	1	1	1	1	3	1	12	1	1	14
1818	28	1	1	1	2	1	2	4	1	2	1	2	8	2	14
1819	28	1	1	1	1	1	2	2	2	5	1	5	4	2	14
1820	28	1	1	1	1	1	1	2	4	2	2	6	5	1	14
1821	27	1	2	1	1	2	2	5	5	1	1	1	3	2	14
1822	26	1	1	5	2	2	2	1	1	2	1	4	3	1	14
1823	28	2	1	2	2	1	1	2	4	4	1	5	1	2	14
1824	27	4	2	1	1	1	2	1	2	3	2	2	4	2	14
1825	28	1	2	2	3	2	1	1	2	4	1	3	5	1	14
1826	28	0	0	1	1	1	2	2	2	2	3	2	11	1	12
1827	28	1	1	1	1	1	3	2	2	3	1	8	3	1	14
1828	28	1	2	1	2	1	2	1	2	3	2	3	6	2	14
1829	28	1	1	2	1	2	2	1	2	8	2	2	2	2	14
1830	27	3	2	1	2	3	2	3	3	2	1	2	1	2	14
1831	28	1	2	2	2	1	3	2	2	3	1	3	4	2	14
1832	28	1	1	1	1	2	3	3	4	2	0	4	4	2	13
1833	28	1	1	1	1	1	2	2	3	5	1	4	4	2	14
1834	28	2	2	3	1	1	2	3	3	1	2	2	3	3	14
1835	26	1	1	1	1	1	2	2	2	4	1	5	3	2	14
1836	28	1	3	5	3	1	1	1	2	2	2	3	3	1	14
1837	28	2	1	1	1	1	3	3	4	2	1	5	3	1	14
1838	27	2	1	3	2	2	3	4	2	3	1	1	2	1	14
1839	28	2	2	1	2	1	1	2	4	3	1	4	4	1	14
1840	28	1	1	2	1	1	3	2	2	2	1	4	6	2	14
1841	27	1	1	2	3	2	2	1	2	1	1	7	3	1	14
1842	28	1	2	2	2	1	3	3	3	2	2	4	2	1	14
1843	28	2	0	1	1	2	5	3	4	3	1	1	3	2	13
1844	28	1	1	1	2	2	1	1	2	3	0	11	1	2	13
1845	28	1	1	1	1	1	2	3	2	2	1	10	2	1	14
1846	28	0	1	1	2	2	1	2	1	2	1	5	9	1	13
1847	28	2	1	5	1	2	2	1	1	3	1	6	2	1	14
1848	28	1	1	2	1	1	1	1	5	3	1	7	2	2	14
1849	28	2	3	2	3	3	2	2	2	3	2	1	2	1	14
1850	28	2	1	0	1	1	1	5	4	2	1	6	2	2	13
1851	28	8	1	2	1	1	2	2	3	2	1	3	1	1	14
1852	28	1	1	1	2	1	1	1	2	3	1	11	2	1	14
1853	28	2	1	1	1	1	3	3	5	2	1	4	3	1	14
1854	27	2	2	2	2	1	3	2	2	3	1	3	2	2	14
1855	29	1	1	0	2	2	1	3	4	5	2	3	3	2	12
1856	28	1	1	1	1	1	1	2	2	3	0	12	2	1	13
1857	27	2	1	2	2	1	2	2	2	1	1	7	3	1	14
1858	28	1	2	2	1	2	2	2	2	2	2	2	5	3	14
1859	28	2	2	2	2	2	1	2	2	3	2	2	4	2	14
1860	28	2	2	2	2	2	1	2	2	6	1	3	2	1	14
1861	28	4	2	2	2	1	3	4	4	1	1	1	1	2	14
1862	28	1	1	3	2	1	2	2	2	5	2	3	3	1	14
1863	27	1	2	2	2	2	2	2	3	1	2	4	2	2	14
1864	27	3	2	2	2	1	2	2	2	3	1	2	3	2	14
1865	28	2	1	3	2	2	2	1	1	3	2	3	5	1	14
1866	28	2	1	1	1	1	3	6	4	1	2	4	1	1	14
1867	28	1	1	1	1	1	4	4	2	3	1	6	2	1	14
1868	28	1	0	1	1	2	3	3	3	4	0	6	2	2	12
1869	28	1	1	1	1	0	1	9	1	1	1	9	1	1	13
1870	28	1	1	0	1	0	1	1	1	1	1	18	1	1	12
1871	28	1	1	2	1	1	4	1	2	5	1	5	2	2	14
1872	28	2	1	1	1	2	3	2	3	3	2	4	3	1	14
1873	28	2	2	2	2	2	1	1	1	2	4	2	5	2	14
1874	28	2	1	3	3	2	3	2	2	1	2	2	3	2	14
1875	28	0	1	1	2	1	3	1	4	5	2	4	3	1	13
1876	28	1	0	2	1	1	1	1	1	1	3	5	1	10	13
1877	27	1	2	1	2	1	2	1	3	2	2	7	2	1	14
1878	28	1	2	2	2	1	4	3	2	3	1	2	3	2	14
1879	28	1	1	1	1	1	1	4	6	2	1	4	4	1	14
1880	27	2	1	1	1	1	2	2	3	3	2	3	4	2	14
1881	28	1	1	1	1	1	3	3	3	1	1	5	5	2	14
1882	27	1	1	1	1	3	2	2	2	4	2	4	3	1	14
1883	28	1	2	2	2	2	2	1	2	5	2	1	4	2	14
1884	28	1	1	1	1	1	3	9	2	2	1	4	1	1	14
1885	27	1	1	2	1	2	2	3	3	2	2	4	3	1	14
1886	28	1	1	2	1	1	3	7	2	3	1	3	2	1	14
1887	28	1	1	2	2	1	1	2	1	3	1	8	4	1	14
1888	28	1	1	1	1	1	2	3	1	4	2	5	5	1	14
1889	28	2	3	2	3	2	3	1	1	3	1	1	4	2	14
1890	28	2	2	1	2	3	2	4	2	1	1	2	4	2	14
1891	29	2	2	1	3	2	3	4	2	2	1	2	3	2	13
1892	28	1	1	1	1	0	0	0	0	2	1	11	9	1	10
1893	27	2	1	2	1	2	2	1	0	3	0	4	4	5	12
1894	28	2	3	1	3	0	2	3	4	2	1	5	1	1	13
1895	28	1	2	1	2	2	6	3	1	5	1	2	1	1	14
1896	28	0	1	1	3	2	2	3	3	3	2	4	3	1	13
1897	27	1	2	1	2	1	2	2	1	4	1	4	4	2	14
1898	28	1	2	2	2	2	2	2	3	3	1	4	2	2	14
1899	28	2	2	3	2	2	2	1	1	5	1	3	2	2	14
1900	28	1	2	3	2	3	2	1	1	4	1	2	4	2	14
1901	29	1	1	1	1	2	1	2	2	7	1	5	4	1	13
1902	28	1	2	2	2	1	1	2	3	6	2	1	3	2	14
1903	28	3	2	1	3	2	1	4	5	1	2	2	1	1	14
1904	27	1	1	2	2	1	4	4	3	2	2	2	2	1	14
1905	28	1	2	2	2	1	2	3	2	3	2	4	2	2	14
1906	27	1	1	1	2	2	1	2	3	2	2	3	5	2	14
1907	28	0	2	2	2	1	4	3	4	3	1	3	2	1	13
1908	28	2	1	2	2	2	2	3	4	2	1	4	2	1	14
1909	28	0	1	1	1	2	0	2	1	8	1	2	7	2	12
1910	27	1	2	1	1	1	1	2	1	2	3	1	7	4	14
1911	28	2	1	1	1	0	2	2	5	3	1	5	3	2	13
1912	28	1	1	0	0	1	3	3	1	8	2	3	3	2	12
1913	27	1	2	2	2	1	3	2	2	2	1	4	3	2	14
1914	27	2	2	2	3	2	1	1	1	2	2	3	4	2	14
1915	28	1	1	1	1	1	4	2	3	5	1	6	1	1	14
1916	28	1	2	3	2	1	2	1	2	5	1	5	2	1	14
1917	27	1	2	1	2	2	3	3	3	2	2	3	2	1	14
1918	25	1	1	2	2	1	2	3	3	2	2	1	3	2	14
1919	26	2	2	2	2	1	2	1	1	3	6	1	1	2	14
1920	27	1	1	2	2	1	3	2	2	3	2	1	6	1	14
1921	28	1	1	1	1	2	2	4	4	2	1	2	5	2	14
1922	28	1	1	1	1	1	1	6	3	2	1	7	2	1	14
1923	29	0	3	0	2	10	0	0	4	0	0	0	10	0	5
1924	27	2	3	2	4	2	2	1	1	8	0	0	0	2	11
1925	29	3	2	2	3	4	3	3	2	6	1	0	0	0	10
1926	27	1	1	1	1	1	3	5	5	0	0	0	7	2	11
1927	29	2	1	2	1	1	2	5	2	2	2	0	3	6	12
1928	29	0	0	0	0	0	3	3	5	0	0	0	17	1	5
1929	29	0	0	0	0	0	4	15	3	0	0	0	7	0	4
1930	28	0	27	1	0	0	0	0	0	0	0	0	0	0	3
1931	0	0	0	0	0	0	0	0	0	0	0	0	0	0	1
1932	0	0	0	0	0	0	0	0	0	0	0	0	0	0	1
1933	29	29	0	0	0	0	0	0	0	0	0	0	0	0	1
1934	29	0	0	0	0	0	0	0	0	0	0	0	29	0	1
1935	27	1	2	3	3	2	0	3	3	1	1	1	5	2	13
1936	26	1	0	1	1	2	2	3	2	1	2	4	5	2	13
1937	27	1	1	2	3	1	2	1	1	4	1	7	2	1	14
1938	27	0	2	2	2	2	3	2	3	3	2	2	3	1	13
1939	27	0	2	1	1	1	2	3	3	4	3	3	2	2	13
1940	25	3	2	2	3	2	1	1	1	2	2	2	2	2	14
1941	27	3	2	4	1	2	2	1	2	1	1	4	1	3	14
1942	26	1	1	1	1	2	2	1	1	6	1	3	3	3	14
1943	27	1	1	1	1	1	2	4	4	3	1	5	2	1	14
1944	27	1	1	1	1	1	1	2	3	2	2	5	5	2	14
1945	27	1	1	1	1	1	3	4	3	3	2	4	2	1	14
1946	27	1	2	1	1	1	2	3	2	2	1	6	4	1	14
1947	27	0	1	3	1	1	2	2	3	7	0	4	2	1	12
1948	27	3	1	0	1	1	3	2	2	4	1	4	3	2	13
1949	26	1	1	2	1	1	1	1	3	2	1	6	5	1	14
1950	25	1	1	2	1	1	2	2	2	1	3	1	5	3	14
1951	27	1	2	1	2	2	1	3	2	1	2	4	4	2	14
1952	27	2	3	2	2	2	2	2	3	3	1	2	2	1	14
1953	27	2	2	1	1	1	1	2	2	4	1	7	2	1	14
1954	27	0	1	2	2	2	1	1	2	5	1	4	3	3	13
1955	27	1	1	2	2	1	0	1	1	2	2	8	3	3	13
1956	27	2	1	1	2	2	3	2	2	3	3	3	2	1	14
1957	27	1	1	2	1	1	1	2	1	3	1	8	3	2	14
1958	27	1	1	2	1	1	1	2	1	1	3	8	3	2	14
1959	27	1	2	1	1	2	2	5	4	2	1	2	2	2	14
1960	27	1	1	1	1	1	4	2	3	4	1	3	4	1	14
1961	27	1	2	2	2	1	3	2	3	2	2	4	2	1	14
1962	27	1	3	2	3	2	2	1	2	3	1	4	2	1	14
1963	27	1	2	1	1	1	4	3	3	2	2	3	2	2	14
1964	28	0	0	0	0	0	0	0	0	0	0	28	0	0	1
1965	27	0	1	1	2	1	2	3	7	1	1	4	3	1	13
1966	27	2	1	1	1	1	4	3	2	2	1	4	3	2	14
1967	27	1	0	1	1	3	2	1	1	4	2	5	3	3	13
1968	27	2	1	2	1	2	1	2	1	3	1	6	3	2	14
1969	26	1	2	1	1	1	2	2	3	4	1	3	3	2	14
1970	27	1	2	1	2	2	1	2	2	6	1	2	4	1	14
1971	28	2	4	3	4	2	1	1	1	4	2	1	2	1	13
1972	28	1	1	1	1	1	1	2	0	1	1	9	8	1	12
1973	27	1	1	2	2	3	2	4	2	2	2	1	4	1	14
1974	26	1	2	2	2	2	2	2	2	2	2	2	3	2	14
1975	27	1	1	2	3	2	2	3	1	2	1	4	3	2	14
1976	27	1	1	2	1	1	4	2	2	4	2	4	2	1	14
1977	27	0	1	0	1	1	3	4	2	3	1	4	5	2	12
1978	27	2	2	2	2	2	3	3	1	3	2	2	2	1	14
1979	27	1	1	1	1	2	2	2	2	3	3	2	4	3	14
1980	27	1	1	1	1	1	4	2	1	1	1	4	5	4	14
1981	27	1	2	2	2	2	3	2	2	2	1	6	1	1	14
1982	27	1	0	1	1	1	4	1	8	1	1	3	3	2	13
1983	27	0	1	2	1	1	1	1	1	4	2	10	2	1	13
1984	25	1	1	3	1	1	1	6	1	1	3	2	2	2	14
1985	27	2	1	2	2	1	1	3	2	1	2	6	3	1	14
1986	26	1	0	0	0	1	3	2	2	1	1	1	10	4	11
1987	27	1	1	3	1	1	1	1	4	2	1	5	3	3	14
1988	27	1	2	3	2	2	2	2	2	3	1	1	5	1	14
1989	27	1	3	3	1	2	2	2	1	1	3	6	1	1	14
1990	27	1	1	1	1	1	1	1	1	1	1	14	2	1	14
1991	26	1	2	3	2	2	2	2	2	2	2	2	2	2	14
1992	27	1	2	1	1	1	4	4	3	3	1	2	3	1	14
1993	26	1	2	2	2	1	2	1	0	3	2	5	3	2	13
1994	26	1	2	1	1	2	2	2	1	2	2	5	3	2	14
1995	27	2	2	3	2	1	1	2	1	4	1	2	5	1	14
1996	27	1	1	0	1	1	2	3	3	8	2	1	2	2	13
1997	26	1	1	1	1	1	2	2	3	2	2	2	4	4	14
1998	27	0	1	1	1	1	0	0	0	3	2	13	4	1	10
1999	22	1	2	2	1	1	2	2	2	2	2	1	1	3	14
2000	27	1	2	2	2	1	2	2	2	4	1	5	2	1	14
2001	27	0	2	2	2	2	0	1	1	6	1	5	3	2	12
[truncated: 36,218 more rows]

## Sheet: Table S9
Supplementary Table 9: Non-protein-coding RNA genes.
Type		Copy(w)	Average length(bp)	Total length(bp)	% of genome
miRNA		1125	101.243	113898	0.010123
tRNA		1123	74.4693	83629	0.007433
rRNA	rRNA	798	175.304	139893	0.012434
	18S	274	322.569	88384	0.007856
	28S	179	111.961	20041	0.001781
	5.8S	51	100.51	5126	0.000456
	5S	294	89.5986	26342	0.002341
snRNA	snRNA	434	116.016	50351	0.004475
	CD-box	290	112.752	32698	0.002906
	HACA-boc	16	133.562	2137	0.00019
	splicing	128	121.219	15516	0.001379

## Sheet: Table S10
Supplementary Table 10: Expanded gene families (P< 0.001).
Gene Family	GeneID	Gene Name	Organism Name	Description
21	Gela13338.t1	LECRKS4	Arabidopsis thaliana	LRKS4_ARATH L-type lectin-domain containing receptor kinase S.4
21	Gela20678.t1	LECRK42	Arabidopsis thaliana	LRK42_ARATH L-type lectin-domain containing receptor kinase IV.2
21	Gela21398.t1	LECRK42	Arabidopsis thaliana	LRK42_ARATH L-type lectin-domain containing receptor kinase IV.2
21	Gela21399.t1	LECRKS4	Arabidopsis thaliana	LRKS4_ARATH L-type lectin-domain containing receptor kinase S.4
27	Gela06046.t1	-	Asparagus officinalis	BGAL_ASPOF Beta-galactosidase
27	Gela08658.t1	Os01g0875500	Oryza sativa subsp. japonica	BGAL3_ORYSJ Beta-galactosidase 3
27	Gela08659.t1	Os12g0429200	Oryza sativa subsp. japonica	BGA15_ORYSJ Beta-galactosidase 15
27	Gela12433.t1	BGAL16	Arabidopsis thaliana	BGA16_ARATH Beta-galactosidase 16
27	Gela12820.t1	Os03g0255100	Oryza sativa subsp. japonica	BGAL6_ORYSJ Beta-galactosidase 6
27	Gela13409.t1	Os08g0549200	Oryza sativa subsp. japonica	BGA11_ORYSJ Beta-galactosidase 11
27	Gela16856.t1	Os01g0580200	Oryza sativa subsp. japonica	BGAL2_ORYSJ Beta-galactosidase 2
27	Gela17433.t1	Os08g0549200	Oryza sativa subsp. japonica	BGA11_ORYSJ Beta-galactosidase 11
27	Gela19001.t1	Os03g0165400	Oryza sativa subsp. japonica	BGAL5_ORYSJ Beta-galactosidase 5
27	Gela19490.t1	-	Asparagus officinalis	BGAL_ASPOF Beta-galactosidase
32	Gela07196.t1	ALA9	Arabidopsis thaliana	ALA9_ARATH Putative phospholipid-transporting ATPase 9
32	Gela07969.t1	ALA7	Arabidopsis thaliana	ALA7_ARATH Probable phospholipid-transporting ATPase 7
32	Gela08117.t1	ALA4	Arabidopsis thaliana	ALA4_ARATH Probable phospholipid-transporting ATPase 4
32	Gela08760.t1	ALA2	Arabidopsis thaliana	ALA2_ARATH Phospholipid-transporting ATPase 2
32	Gela09719.t1	ALA4	Arabidopsis thaliana	ALA4_ARATH Probable phospholipid-transporting ATPase 4
32	Gela09719.t2	ALA4	Arabidopsis thaliana	ALA4_ARATH Probable phospholipid-transporting ATPase 4
32	Gela09719.t3	ALA4	Arabidopsis thaliana	ALA4_ARATH Probable phospholipid-transporting ATPase 4
32	Gela10504.t1	ALA1	Arabidopsis thaliana	ALA1_ARATH Phospholipid-transporting ATPase 1
32	Gela13315.t1	ALA1	Arabidopsis thaliana	ALA1_ARATH Phospholipid-transporting ATPase 1
32	Gela14468.t1	ALA3	Arabidopsis thaliana	ALA3_ARATH Phospholipid-transporting ATPase 3
32	Gela17529.t1	ALA1	Arabidopsis thaliana	ALA1_ARATH Phospholipid-transporting ATPase 1
39	Gela08943.t1	NPF8.3	Arabidopsis thaliana	PTR2_ARATH Protein NRT1/ PTR FAMILY 8.3
39	Gela15062.t1	NPF5.2	Arabidopsis thaliana	PTR3_ARATH Protein NRT1/ PTR FAMILY 5.2
39	Gela16900.t1	NPF8.1	Arabidopsis thaliana	PTR1_ARATH Protein NRT1/ PTR FAMILY 8.1
39	Gela20383.t1	NPF8.1	Arabidopsis thaliana	PTR1_ARATH Protein NRT1/ PTR FAMILY 8.1
39	Gela21351.t1	NPF5.2	Arabidopsis thaliana	PTR3_ARATH Protein NRT1/ PTR FAMILY 5.2
45	Gela05514.t1	At4g30520	Arabidopsis thaliana	Y4052_ARATH Probable LRR receptor-like serine/threonine-protein kinase At4g30520
45	Gela08315.t1	NIK1	Arabidopsis thaliana	NIK1_ARATH Protein NSP-INTERACTING KINASE 1
45	Gela10176.t1	SERK1	Arabidopsis thaliana	SERK1_ARATH Somatic embryogenesis receptor kinase 1
45	Gela10772.t1	At5g10290	Arabidopsis thaliana	Y5129_ARATH Probable LRR receptor-like serine/threonine-protein kinase At5g10290
45	Gela10772.t2	At5g10290	Arabidopsis thaliana	Y5129_ARATH Probable LRR receptor-like serine/threonine-protein kinase At5g10290
45	Gela10772.t3	At5g10290	Arabidopsis thaliana	Y5129_ARATH Probable LRR receptor-like serine/threonine-protein kinase At5g10290
45	Gela11357.t1	NIK1	Arabidopsis thaliana	NIK1_ARATH Protein NSP-INTERACTING KINASE 1
45	Gela11882.t1	NIK3	Arabidopsis thaliana	NIK3_ARATH Protein NSP-INTERACTING KINASE 3
45	Gela19646.t1	At5g10290	Arabidopsis thaliana	Y5129_ARATH Probable LRR receptor-like serine/threonine-protein kinase At5g10290
45	Gela19995.t1	NIK3	Arabidopsis thaliana	NIK3_ARATH Protein NSP-INTERACTING KINASE 3
45	Gela20743.t1	SERK1	Arabidopsis thaliana	SERK1_ARATH Somatic embryogenesis receptor kinase 1
46	Gela07698.t1	At1g09600	Arabidopsis thaliana	Y1960_ARATH Probable serine/threonine-protein kinase At1g09600
46	Gela09017.t1	At1g09600	Arabidopsis thaliana	Y1960_ARATH Probable serine/threonine-protein kinase At1g09600
46	Gela09936.t1	At1g09600	Arabidopsis thaliana	Y1960_ARATH Probable serine/threonine-protein kinase At1g09600
46	Gela12187.t1	At1g09600	Arabidopsis thaliana	Y1960_ARATH Probable serine/threonine-protein kinase At1g09600
46	Gela12901.t1	At1g09600	Arabidopsis thaliana	Y1960_ARATH Probable serine/threonine-protein kinase At1g09600
46	Gela13796.t1	At1g09600	Arabidopsis thaliana	Y1960_ARATH Probable serine/threonine-protein kinase At1g09600
46	Gela14422.t1	At1g54610	Arabidopsis thaliana	Y1461_ARATH Probable serine/threonine-protein kinase At1g54610
46	Gela16624.t1	At1g09600	Arabidopsis thaliana	Y1960_ARATH Probable serine/threonine-protein kinase At1g09600
46	Gela20358.t1	At1g54610	Arabidopsis thaliana	Y1461_ARATH Probable serine/threonine-protein kinase At1g54610
47	Gela06159.t1	RLP12	Arabidopsis thaliana	RLP12_ARATH Receptor-like protein 12
51	Gela05612.t1	CALS3	Arabidopsis thaliana	CALS3_ARATH Callose synthase 3
51	Gela11893.t1	CALS10	Arabidopsis thaliana	CALSA_ARATH Callose synthase 10
51	Gela13782.t1	CALS12	Arabidopsis thaliana	CALSC_ARATH Callose synthase 12
51	Gela15140.t1	CALS6	Arabidopsis thaliana	CALS6_ARATH Putative callose synthase 6
51	Gela17552.t1	CALS9	Arabidopsis thaliana	CALS9_ARATH Callose synthase 9
51	Gela22753.t1	CALS5	Arabidopsis thaliana	CALS5_ARATH Callose synthase 5
66	Gela10406.t1	KIPK	Arabidopsis thaliana	KIPK_ARATH Serine/threonine-protein kinase KIPK
66	Gela10606.t1	D6PKL2	Arabidopsis thaliana	D6KL2_ARATH Serine/threonine-protein kinase D6PKL2
66	Gela12112.t1	D6PKL2	Arabidopsis thaliana	D6KL2_ARATH Serine/threonine-protein kinase D6PKL2
66	Gela13382.t1	D6PKL2	Arabidopsis thaliana	D6KL2_ARATH Serine/threonine-protein kinase D6PKL2
66	Gela14331.t1	OsI_021818	Oryza sativa subsp. indica	G11A_ORYSI Protein kinase G11A
66	Gela15368.t1	Os06g0291600	Oryza sativa subsp. japonica	G11A_ORYSJ Protein kinase G11A
71	Gela04972.t1	AGO10	Arabidopsis thaliana	AGO10_ARATH Protein argonaute 10
71	Gela12982.t1	AGO7	Oryza sativa subsp. japonica	AGO7_ORYSJ Protein argonaute 7
71	Gela14893.t1	MEL1	Oryza sativa subsp. japonica	MEL1_ORYSJ Protein argonaute MEL1
71	Gela18861.t1	AGO1A	Oryza sativa subsp. japonica	AGO1A_ORYSJ Protein argonaute 1A
71	Gela20560.t1	AGO1B	Oryza sativa subsp. japonica	AGO1B_ORYSJ Protein argonaute 1B
112	Gela15201.t1	PK1	Zea mays	KPRO_MAIZE Putative receptor protein kinase ZmPK1
112	Gela15202.t1	RLK1	Arabidopsis thaliana	RLK1_ARATH G-type lectin S-receptor-like serine/threonine-protein kinase RLK1
112	Gela20077.t1	RLK1	Arabidopsis thaliana	RLK1_ARATH G-type lectin S-receptor-like serine/threonine-protein kinase RLK1
Note: Only genes with functional annotation were presented.

[truncated: 6 more sheets: Table S11, Table S12, Table S13, Table S14, Table S15, Sheet1]
